# Supplementary material for: Integrated proteomics and single-cell transcriptomics reveal potential therapeutic targets in Wilson’s disease patients
Source: Front Immunol. 2025 Oct 1;16:1635137. doi: 10.3389/fimmu.2025.1635137 (PMC12521215; doi:10.3389/fimmu.2025.1635137)
Supplement: Supplementary file 2 [file Table2.xlsx]

## Sheet: KEGG_UP
Description	# Genes in Gene Set (K)	Description1	Count	GeneRatio	pvalue	FDR q-value
ECM RECEPTOR INTERACTION	84	ECM-receptor interaction	17	0.2024	3.10E-21	2.62E-18
LYSOSOME	121	Lysosome	15	0.124	1.55E-15	6.55E-13
HEMATOPOIETIC CELL LINEAGE	87	Hematopoietic cell lineage	12	0.1379	2.95E-13	8.30E-11
FOCAL ADHESION	199	Focal adhesion	15	0.0754	2.53E-12	4.63E-10
CELL ADHESION MOLECULES CAMS	133	Cell adhesion molecules (CAMs)	13	0.0977	2.75E-12	4.63E-10
RENIN ANGIOTENSIN SYSTEM	17	Renin-angiotensin system	6	0.3529	6.27E-10	8.83E-08
COMPLEMENT AND COAGULATION CASCADES	69	Complement and coagulation cascades	8	0.1159	1.18E-08	1.43E-06
VIRAL MYOCARDITIS	70	Viral myocarditis	7	0.1	2.80E-07	2.95E-05
ALTERNATIVE PATHWAY OF COMPLEMENT CASCADE C3B BREAKDOWN	5	Pathway Definition from KEGG: (C3b+Bb) -- (CFH,(CD55+CR1)) -> C3b -- (CFI+(CFH,CR1,CD46)) -> iC3b -- (CFI+CR1) -> C3dg -- Plasmin -> C3d	3	0.6	2.34E-06	2.09E-04
OTHER GLYCAN DEGRADATION	16	Other glycan degradation	4	0.25	2.48E-06	2.09E-04
PHENYLALANINE METABOLISM	18	Phenylalanine metabolism	4	0.2222	4.13E-06	3.17E-04
ADHERENS JUNCTION	73	Adherens junction	6	0.0822	6.45E-06	4.54E-04
ANGII AT1R NOX2 SIGNALING PATHWAY	8	Pathway Definition from KEGG: AngII -> AGTR1 -> NOX2 -> ROS -> NFKB -> (VCAM1,IL6,MMP2,MMP9)	3	0.375	1.29E-05	8.37E-04
GLUTATHIONE METABOLISM	50	Glutathione metabolism	5	0.1	1.49E-05	8.97E-04
COAGULATION CASCADE FIBRINOGEN TO FIBRIN	10	Pathway Definition from KEGG: FG -- (F2a,((MBL2,COLEC10/11,FCN)+MASP1)) -> Fibrin	3	0.3	2.74E-05	1.54E-03
HEPARAN SULFATE BIOSYNTHESIS	11	Pathway Definition from KEGG: G00157 -- EXTL2/3 >> EXT1/2 >> EXTL1/3 >> NDST >> GLCE >> HS6ST1 -> Heparan_sulfate	3	0.2727	3.75E-05	1.86E-03
COMPLEMENT CASCADE C4 C2 TO C3 CONVERTASE FORMATION	11	Pathway Definition from KEGG: [C4,C2] -- ((MBL2,COLEC10/11,FCN)+MASP1/2) -> [C4b,C2a] -> (C4b+C2a)	3	0.2727	3.75E-05	1.86E-03
PRION DISEASES	35	Prion diseases	4	0.1143	6.50E-05	3.05E-03
ARRHYTHMOGENIC RIGHT VENTRICULAR CARDIOMYOPATHY ARVC	74	Arrhythmogenic right ventricular cardiomyopathy (ARVC)	5	0.0676	1.00E-04	4.28E-03
GLYCOSAMINOGLYCAN BIOSYNTHESIS KERATAN SULFATE	15	Glycosaminoglycan biosynthesis - keratan sulfate	3	0.2	1.01E-04	4.28E-03
BLADDER CANCER	42	Bladder cancer	4	0.0952	1.34E-04	5.15E-03
TYROSINE METABOLISM	42	Tyrosine metabolism	4	0.0952	1.34E-04	5.15E-03
AXON GUIDANCE	129	Axon guidance	6	0.0465	1.62E-04	5.83E-03
HYPERTROPHIC CARDIOMYOPATHY HCM	83	Hypertrophic cardiomyopathy (HCM)	5	0.0602	1.73E-04	5.83E-03
GF RTK PI3K SIGNALING PATHWAY	83	Pathway Definition from KEGG: GF -> RTK -> PI3K -> PIP3 -> AKT	5	0.0602	1.73E-04	5.83E-03
PATHWAYS IN CANCER	325	Pathways in cancer	9	0.0277	2.16E-04	7.00E-03
GF RTK RAS PI3K SIGNALING PATHWAY	89	Pathway Definition from KEGG: GF -> RTK -> GRB2 -> SOS -> RAS -> PI3K -> PIP3 -> AKT	5	0.0562	2.40E-04	7.30E-03
SYSTEMIC LUPUS ERYTHEMATOSUS	139	Systemic lupus erythematosus	6	0.0432	2.42E-04	7.30E-03
CYTOKINE CYTOKINE RECEPTOR INTERACTION	264	Cytokine-cytokine receptor interaction	8	0.0303	2.64E-04	7.69E-03
GF RTK RAS ERK SIGNALING PATHWAY	92	Pathway Definition from KEGG: GF -> RTK -> GRB2 -> SOS -> RAS -> RAF -> MEK -> ERK	5	0.0543	2.80E-04	7.87E-03
KERATAN SULFATE DEGRADATION	5	Pathway Definition from KEGG: KS -- GALNS >> GLB1 >> GNS >> HEXA/B -> G01391	2	0.4	3.78E-04	1.03E-02
GLYCOLYSIS	25	Pathway Definition from KEGG: Glc-6P -- GPI >> PFK >> ALDO >> GAPDH >> PGK1/2 >> (PGAM,BPGM) >> ENO1/2/3/4 >> (PKLR,PKM) >> (LDH,LDHAL6) -> Lactate	3	0.12	4.90E-04	1.25E-02
REGULATION OF GF RTK RAS ERK SIGNALING UBIQUITINATION OF RTK BY CBL	25	Pathway Definition from KEGG: CBL -| RTK	3	0.12	4.90E-04	1.25E-02
GALACTOSE METABOLISM	26	Galactose metabolism	3	0.1154	5.51E-04	1.32E-02
GLYCOSAMINOGLYCAN BIOSYNTHESIS HEPARAN SULFATE	26	Glycosaminoglycan biosynthesis - heparan sulfate	3	0.1154	5.51E-04	1.32E-02
MEDICUS PATHOGEN SARS COV 2 S N TO COAGULATION CASCADE	6	Pathway Definition from KEGG: (S,N) -> (MBL2,COLEC10/11,FCN)	2	0.3333	5.65E-04	1.32E-02
MEDICUS PATHOGEN HTLV 1 P12 TO ANTIGEN PROCESSING AND PRESENTATION BY MHC CLASS I MOLECULES	7	Pathway Definition from KEGG: P12 -| (MHCI+B2M)	2	0.2857	7.88E-04	1.71E-02
II BLOOD GROUP ANTIGEN BIOSYNTHESIS	7	Pathway Definition from KEGG: nLc4Cer -- B3GNT2/3/4 >> B4GALT1/3/4 -> i_antigen -- GCNT2*I -> I_antigen	2	0.2857	7.88E-04	1.71E-02
MEDICUS VARIANT TMPRSS2 ERG FUSION TO TRANSCRIPTIONAL ACTIVATION	7	Pathway Definition from KEGG: TMPRSS2-ERG => (PLAU,PLAT,MMP3,MMP9,ZEB1,IL1R2)	2	0.2857	7.88E-04	1.71E-02
ALANINE ASPARTATE AND GLUTAMATE METABOLISM	32	Alanine, aspartate and glutamate metabolism	3	0.0938	1.02E-03	2.10E-02
COAGULATION CASCADE PROTHROMBIN TO THROMBIN	8	Pathway Definition from KEGG: F2 -- ((MBL2,COLEC10/11,FCN)+MASP2) -> F2a	2	0.25	1.05E-03	2.10E-02
MEDICUS VARIANT MUTATION CAUSED ABERRANT SOD1 TO INTRINSIC APOPTOTIC PATHWAY	8	Pathway Definition from KEGG: SOD1* -| BCL2 -| (BAX,BAK1) -> CYCS == APAF1 -> CASP9 -> CASP3	2	0.25	1.05E-03	2.10E-02
CYSTEINE AND METHIONINE METABOLISM	34	Cysteine and methionine metabolism	3	0.0882	1.22E-03	2.40E-02
REGULATION OF COMPLEMENT CASCADE MAC INHIBITION	9	Pathway Definition from KEGG: (CD59,CLU,VTN) -| (C5b+C6+C7+C8+C9)	2	0.2222	1.34E-03	2.57E-02
MEDICUS VARIANT MUTATION CAUSED ABERRANT SNCA TO 26S PROTEASOME MEDIATED PROTEIN DEGRADATION	36	Pathway Definition from KEGG: SNCA* -| 26S	3	0.0833	1.45E-03	2.65E-02
MEDICUS VARIANT SCRAPIE CONFORMATION PRPSC TO 26S PROTEASOME MEDIATED PROTEIN DEGRADATION	36	Pathway Definition from KEGG: PRNP* -| 26S	3	0.0833	1.45E-03	2.65E-02
PYRUVATE METABOLISM	40	Pyruvate metabolism	3	0.075	1.97E-03	3.53E-02
MEDICUS VARIANT MUTATION CAUSED ABERRANT SOD1 TO 26S PROTEASOME MEDIATED PROTEIN DEGRADATION	41	Pathway Definition from KEGG: SOD1* -| DERL1 -> (Protein+UB) -- 26S -> Peptide	3	0.0732	2.11E-03	3.71E-02
ANTIGEN PROCESSING AND PRESENTATION	88	Antigen processing and presentation	4	0.0455	2.24E-03	3.86E-02
ANTIGEN PROCESSING AND PRESENTATION BY MHC CLASS I MOLECULES	12	Pathway Definition from KEGG: TAP1/2 == TAPBP == (PDIA3+CALR) -> (MHCI+B2M)	2	0.1667	2.43E-03	4.02E-02
DILATED CARDIOMYOPATHY	90	Dilated cardiomyopathy	4	0.0444	2.43E-03	4.02E-02
MEDICUS VARIANT MUTATION CAUSED ABERRANT SNCA TO VGCC CA2 APOPTOTIC PATHWAY	13	Pathway Definition from KEGG: Ca2+(extracellular) -- SNCA* -> Ca2+ -- MCU -> Ca2+(mito) -- MPTP -> CYCS == APAF1 -> CASP9 -> CASP3	2	0.1538	2.86E-03	4.64E-02

## Sheet: GO_UP
group	Description	# Genes in Gene Set (K)	description	Count	GeneRatio	pvalue	FDR q-value
GOBP	CELL ADHESION	1542	The attachment of a cell, either to another cell or to an underlying substrate such as the extracellular matrix, via cell adhesion molecules. [GOC:hb, GOC:pf]	80	0.0519	1.35E-50	1.41E-46
GOCC	SECRETORY GRANULE	902	A small subcellular vesicle, surrounded by a membrane, that is formed from the Golgi apparatus and contains a highly concentrated protein destined for secretion. Secretory granules move towards the periphery of the cell and upon stimulation, their membranes fuse with the cell membrane, and their protein load is exteriorized. Processing of the contained protein may take place in secretory granules…	58	0.0643	3.07E-41	1.61E-37
GOCC	CELL SURFACE	907	The external part of the cell wall and/or plasma membrane. [GOC:jl, GOC:mtg_sensu, GOC:sm]	57	0.0628	5.72E-40	1.99E-36
GOCC	EXTERNAL ENCAPSULATING STRUCTURE	564	A structure that lies outside the plasma membrane and surrounds the entire cell or cells. This does not include the periplasmic space. [GOC:go_curators]	48	0.0851	1.05E-39	2.73E-36
GOCC	SECRETORY VESICLE	1081	A cytoplasmic, membrane bound vesicle that is capable of fusing to the plasma membrane to release its contents into the extracellular space. [GOC:dos]	59	0.0546	5.52E-38	1.15E-34
GOCC	COLLAGEN CONTAINING EXTRACELLULAR MATRIX	429	An extracellular matrix consisting mainly of proteins (especially collagen) and glycosaminoglycans (mostly as proteoglycans) that provides not only essential physical scaffolding for the cellular constituents but can also initiate crucial biochemical and biomechanical cues required for tissue morphogenesis, differentiation and homeostasis. The components are secreted by cells in the vicinity and …	40	0.0932	1.12E-34	1.96E-31
GOBP	DEFENSE RESPONSE	1902	Reactions, triggered in response to the presence of a foreign body or the occurrence of an injury, which result in restriction of damage to the organism attacked or prevention/recovery from the infection caused by the attack. [GOC:go_curators]	69	0.0363	1.84E-33	2.74E-30
GOBP	LOCOMOTION	1355	Self-propelled movement of a cell or organism from one location to another. [GOC:dgh]	58	0.0428	1.13E-31	1.47E-28
GOBP	CELL MOTILITY	1863	Any process involved in the controlled self-propelled movement of a cell that results in translocation of the cell from one place to another. [GOC:dgh, GOC:dph, GOC:isa_complete, GOC:mlg]	66	0.0354	2.45E-31	2.85E-28
GOCC	SIDE OF MEMBRANE	742	A cellular component consisting of one leaflet of a membrane bilayer and any proteins embedded or anchored in it or attached to its surface. [GOC:dos]	45	0.0606	7.94E-31	8.30E-28
GOMF	SIGNALING RECEPTOR BINDING	1506	Binding to one or more specific sites on a receptor molecule, a macromolecule that undergoes combination with a hormone, neurotransmitter, drug or intracellular messenger to initiate a change in cell function. [GOC:bf, GOC:ceb, ISBN:0198506732]	59	0.0392	3.44E-30	3.27E-27
GOCC	VESICLE LUMEN	328	The volume enclosed by the membrane or protein that forms a vesicle. [GOC:mah, GOC:vesicles]	33	0.1006	8.55E-30	7.45E-27
GOBP	REGULATION OF LOCOMOTION	1170	Any process that modulates the frequency, rate or extent of locomotion of a cell or organism. [GOC:ems]	51	0.0436	3.68E-28	2.96E-25
GOBP	CELL ACTIVATION	1126	A multicellular organismal process by which exposure to an activating factor such as a cellular or soluble ligand results in a change in the morphology or behavior of a cell. [GOC:mgi_curators]	49	0.0435	5.09E-27	3.80E-24
GOBP	REGULATION OF IMMUNE SYSTEM PROCESS	1626	Any process that modulates the frequency, rate, or extent of an immune system process. [GOC:add]	57	0.0351	1.05E-26	7.29E-24
GOBP	BIOLOGICAL PROCESS INVOLVED IN INTERSPECIES INTERACTION BETWEEN ORGANISMS	1780	Any process evolved to enable an interaction with an organism of a different species. [GOC:cc]	59	0.0331	2.05E-26	1.34E-23
GOBP	REGULATION OF CELL ADHESION	812	Any process that modulates the frequency, rate or extent of attachment of a cell to another cell or to the extracellular matrix. [GOC:mah]	42	0.0517	4.53E-26	2.79E-23
GOBP	PROTEOLYSIS	1631	The hydrolysis of proteins into smaller polypeptides and/or amino acids by cleavage of their peptide bonds. [GOC:bf, GOC:mah]	56	0.0343	8.67E-26	5.03E-23
GOCC	VACUOLE	864	A closed structure, found only in eukaryotic cells, that is completely surrounded by unit membrane and contains liquid material. Cells contain one or several vacuoles, that may have different functions from each other. Vacuoles have a diverse array of functions. They can act as a storage organelle for nutrients or waste products, as a degradative compartment, as a cost-effective way of increasing…	42	0.0486	5.01E-25	2.76E-22
GOBP	RESPONSE TO WOUNDING	574	Any process that results in a change in state or activity of a cell or an organism (in terms of movement, secretion, enzyme production, gene expression, etc.) as a result of a stimulus indicating damage to the organism. [GOC:go_curators]	35	0.061	3.72E-24	1.94E-21
GOBP	CELL CELL ADHESION	980	The attachment of one cell to another cell via adhesion molecules. [GOC:dos]	43	0.0439	7.17E-24	3.57E-21
GOBP	INFLAMMATORY RESPONSE	903	The immediate defensive reaction (by vertebrate tissue) to infection or injury caused by chemical or physical agents. The process is characterized by local vasodilation, extravasation of plasma into intercellular spaces and accumulation of white blood cells and macrophages. [GO_REF:0000022, ISBN:0198506732]	41	0.0454	2.48E-23	1.18E-20
GOCC	EXTERNAL SIDE OF PLASMA MEMBRANE	405	The leaflet of the plasma membrane that faces away from the cytoplasm and any proteins embedded or anchored in it or attached to its surface. [GOC:dos, GOC:tb]	30	0.0741	3.04E-23	1.38E-20
GOMF	PEPTIDASE ACTIVITY	616	Catalysis of the hydrolysis of a peptide bond. A peptide bond is a covalent bond formed when the carbon atom from the carboxyl group of one amino acid shares electrons with the nitrogen atom from the amino group of a second amino acid. [GOC:jl, ISBN:0815332181]	35	0.0568	3.79E-23	1.65E-20
GOCC	ENDOPLASMIC RETICULUM LUMEN	312	The volume enclosed by the membranes of the endoplasmic reticulum. [ISBN:0198547684]	27	0.0865	8.62E-23	3.60E-20
GOBP	REGULATION OF CELL POPULATION PROLIFERATION	1799	Any process that modulates the frequency, rate or extent of cell proliferation. [GOC:jl]	54	0.03	3.80E-22	1.53E-19
GOCC	GOLGI APPARATUS	1653	A membrane-bound cytoplasmic organelle of the endomembrane system that further processes the core oligosaccharides (e.g. N-glycans) added to proteins in the endoplasmic reticulum and packages them into membrane-bound vesicles. The Golgi apparatus operates at the intersection of the secretory, lysosomal, and endocytic pathways. [ISBN:0198506732]	51	0.0309	1.99E-21	7.71E-19
GOMF	CELL ADHESION MOLECULE BINDING	562	Binding to a cell adhesion molecule. [GOC:ai]	32	0.0569	2.93E-21	1.09E-18
GOBP	IMMUNE EFFECTOR PROCESS	718	Any process of the immune system that executes a component of an immune response. An effector immune process takes place after its activation. [GO_REF:0000022, GOC:add, ISBN:0781735149]	35	0.0487	5.43E-21	1.96E-18
GOBP	POSITIVE REGULATION OF MULTICELLULAR ORGANISMAL PROCESS	1701	Any process that activates or increases the frequency, rate or extent of an organismal process, any of the processes pertinent to the function of an organism above the cellular level; includes the integrated processes of tissues and organs. [GOC:ai]	51	0.03	6.86E-21	2.39E-18
GOBP	POSITIVE REGULATION OF IMMUNE SYSTEM PROCESS	1120	Any process that activates or increases the frequency, rate, or extent of an immune system process. [GOC:add]	42	0.0375	9.04E-21	3.05E-18
GOBP	ANATOMICAL STRUCTURE FORMATION INVOLVED IN MORPHOGENESIS	1281	The developmental process pertaining to the initial formation of an anatomical structure from unspecified parts. This process begins with the specific processes that contribute to the appearance of the discrete structure and ends when the structural rudiment is recognizable. An anatomical structure is any biological entity that occupies space and is distinguished from its surroundings. Anatomical…	44	0.0343	2.83E-20	9.24E-18
GOMF	EXTRACELLULAR MATRIX STRUCTURAL CONSTITUENT	166	The action of a molecule that contributes to the structural integrity of the extracellular matrix. [GOC:mah]	20	0.1205	4.80E-20	1.52E-17
GOBP	TUBE DEVELOPMENT	1182	The process whose specific outcome is the progression of a tube over time, from its initial formation to a mature structure. Epithelial and endothelial tubes transport gases, liquids and cells from one site to another and form the basic structure of many organs and tissues including lung and trachea, kidney, the mammary gland, the vascular system and the gastrointestinal and urinary-genital tract…	42	0.0355	6.55E-20	2.01E-17
GOBP	ORGANONITROGEN COMPOUND CATABOLIC PROCESS	1448	The chemical reactions and pathways resulting in the breakdown of organonitrogen compound. [GOC:pr, GOC:TermGenie]	46	0.0318	7.70E-20	2.30E-17
GOBP	REGULATION OF CELL ACTIVATION	638	Any process that modulates the frequency, rate or extent of cell activation, the change in the morphology or behavior of a cell resulting from exposure to an activating factor such as a cellular or soluble ligand. [GOC:ai]	32	0.0502	1.26E-19	3.66E-17
GOBP	RESPONSE TO OXYGEN CONTAINING COMPOUND	1678	Any process that results in a change in state or activity of a cell or an organism (in terms of movement, secretion, enzyme production, gene expression, etc.) as a result of an oxygen-containing compound stimulus. [GOC:pr, GOC:TermGenie]	49	0.0292	1.33E-19	3.76E-17
GOBP	EXTERNAL ENCAPSULATING STRUCTURE ORGANIZATION	338	A process that is carried out at the cellular level which results in the assembly, arrangement of constituent parts, or disassembly of external structures that lie outside the plasma membrane and surround the entire cell. [GOC:ai, GOC:dph, GOC:jl, GOC:mah]	25	0.074	1.60E-19	4.38E-17
GOBP	REGULATION OF PHOSPHORUS METABOLIC PROCESS	1149	Any process that modulates the frequency, rate or extent of the chemical reactions and pathways involving phosphorus or compounds containing phosphorus. [GOC:ai]	41	0.0357	1.63E-19	4.38E-17
GOBP	LYMPHOCYTE ACTIVATION	807	A change in morphology and behavior of a lymphocyte resulting from exposure to a specific antigen, mitogen, cytokine, chemokine, cellular ligand, or soluble factor. [GOC:mgi_curators, ISBN:0781735149]	35	0.0434	2.22E-19	5.80E-17
GOBP	WOUND HEALING	434	The series of events that restore integrity to a damaged tissue, following an injury. [GOC:bf, PMID:15269788]	27	0.0622	4.60E-19	1.17E-16
GOBP	RESPONSE TO ENDOGENOUS STIMULUS	1735	Any process that results in a change in state or activity of a cell or an organism (in terms of movement, secretion, enzyme production, gene expression, etc.) as a result of a stimulus arising within the organism. [GOC:sm]	49	0.0282	5.23E-19	1.30E-16
GOBP	HOMEOSTATIC PROCESS	1744	Any biological process involved in the maintenance of an internal steady state. [GOC:jl, ISBN:0395825172]	49	0.0281	6.45E-19	1.57E-16
GOCC	TERTIARY GRANULE	164	A secretory granule that contains cathepsin and gelatinase and is readily exocytosed upon cell activation; found primarily in mature neutrophil cells. [GOC:BHF, GOC:mah, GOC:rl, PMID:12070036]	19	0.1159	8.92E-19	2.10E-16
GOBP	CELLULAR CATABOLIC PROCESS	1142	The chemical reactions and pathways resulting in the breakdown of substances, carried out by individual cells. [GOC:jl]	40	0.035	9.03E-19	2.10E-16
GOBP	VASCULATURE DEVELOPMENT	848	The process whose specific outcome is the progression of the vasculature over time, from its formation to the mature structure. The vasculature is an interconnected tubular multi-tissue structure that contains fluid that is actively transported around the organism. [GOC:dph, UBERON:0002409]	35	0.0413	1.05E-18	2.38E-16
GOBP	TUBE MORPHOGENESIS	966	The process in which the anatomical structures of a tube are generated and organized. Epithelial and endothelial tubes transport gases, liquids and cells from one site to another and form the basic structure of many organs and tissues, with tube shape and organization varying from the single-celled excretory organ in Caenorhabditis elegans to the branching trees of the mammalian kidney and insect…	37	0.0383	1.14E-18	2.54E-16
GOBP	CIRCULATORY SYSTEM DEVELOPMENT	1240	The process whose specific outcome is the progression of the circulatory system over time, from its formation to the mature structure. The circulatory system is the organ system that passes nutrients (such as amino acids and electrolytes), gases, hormones, blood cells, etc. to and from cells in the body to help fight diseases and help stabilize body temperature and pH to maintain homeostasis. [GO…	41	0.0331	2.43E-18	5.30E-16
GOBP	TAXIS	469	The directed movement of a motile cell or organism in response to an external stimulus. [GOC:jl, ISBN:0192801023]	27	0.0576	3.29E-18	7.02E-16
GOBP	POSITIVE REGULATION OF CELL POPULATION PROLIFERATION	1000	Any process that activates or increases the rate or extent of cell proliferation. [GOC:go_curators]	37	0.037	3.52E-18	7.34E-16
GOBP	APOPTOTIC PROCESS	1972	A programmed cell death process which begins when a cell receives an internal (e.g. DNA damage) or external signal (e.g. an extracellular death ligand), and proceeds through a series of biochemical events (signaling pathway phase) which trigger an execution phase. The execution phase is the last step of an apoptotic process, and is typically characterized by rounding-up of the cell, retraction of…	51	0.0259	3.58E-18	7.34E-16
GOBP	REGULATION OF RESPONSE TO EXTERNAL STIMULUS	1130	Any process that modulates the frequency, rate or extent of a response to an external stimulus. [GOC:mah]	39	0.0345	4.22E-18	8.44E-16
GOCC	VACUOLAR LUMEN	178	The volume enclosed within the vacuolar membrane. [ISBN:0198506732]	19	0.1067	4.28E-18	8.44E-16
GOBP	BLOOD VESSEL MORPHOGENESIS	723	The process in which the anatomical structures of blood vessels are generated and organized. The blood vessel is the vasculature carrying blood. [GOC:jid]	32	0.0443	4.80E-18	9.30E-16
GOBP	DEFENSE RESPONSE TO OTHER ORGANISM	1268	Reactions triggered in response to the presence of another organism that act to protect the cell or organism from damage caused by that organism. [GOC:dos]	41	0.0323	5.32E-18	1.01E-15
GOBP	CELLULAR RESPONSE TO ORGANIC SUBSTANCE	1992	Any process that results in a change in state or activity of a cell (in terms of movement, secretion, enzyme production, gene expression, etc.) as a result of an organic substance stimulus. [GOC:mah]	51	0.0256	5.44E-18	1.02E-15
GOMF	PROTEIN CONTAINING COMPLEX BINDING	1777	Binding to a macromolecular complex. [GOC:jl]	48	0.027	7.40E-18	1.36E-15
GOBP	CELL SUBSTRATE ADHESION	359	The attachment of a cell to the underlying substrate via adhesion molecules. [GOC:mah, GOC:pf]	24	0.0669	8.90E-18	1.58E-15
GOCC	FICOLIN 1 RICH GRANULE	185	Highly exocytosable gelatinase-poor granules found in neutrophils and rich in ficolin-1. Ficolin-1 is released from neutrophil granules by stimulation with fMLP or PMA, and the majority becomes associated with the surface membrane of the cells and can be detected by flow cytometry. [GOC:mec, PMID:19741154]	19	0.1027	8.91E-18	1.58E-15
GOBP	HUMORAL IMMUNE RESPONSE	287	An immune response mediated through a body fluid. [GOC:hb, ISBN:0198506732]	22	0.0767	1.20E-17	2.10E-15
GOBP	REGULATION OF PHOSPHORYLATION	987	Any process that modulates the frequency, rate or extent of addition of phosphate groups into a molecule. [GOC:jl]	36	0.0365	1.63E-17	2.80E-15
GOBP	REGULATION OF PROGRAMMED CELL DEATH	1566	Any process that modulates the frequency, rate or extent of programmed cell death, cell death resulting from activation of endogenous cellular processes. [GOC:jl]	44	0.0281	5.06E-17	8.54E-15
GOBP	BIOLOGICAL PROCESS INVOLVED IN SYMBIOTIC INTERACTION	314	A process carried out by gene products in an organism that enable the organism to engage in a symbiotic relationship, a more or less intimate association, with another organism. The various forms of symbiosis include parasitism, in which the association is disadvantageous or destructive to one of the organisms; mutualism, in which the association is advantageous, or often necessary to one or both…	22	0.0701	8.07E-17	1.34E-14
GOBP	REGULATION OF IMMUNE RESPONSE	981	Any process that modulates the frequency, rate or extent of the immune response, the immunological reaction of an organism to an immunogenic stimulus. [GOC:ai]	35	0.0357	9.32E-17	1.52E-14
GOBP	NEGATIVE REGULATION OF MULTICELLULAR ORGANISMAL PROCESS	1248	Any process that stops, prevents, or reduces the frequency, rate or extent of an organismal process, the processes pertinent to the function of an organism above the cellular level; includes the integrated processes of tissues and organs. [GOC:ai]	39	0.0312	1.16E-16	1.87E-14
GOMF	EXOGENOUS PROTEIN BINDING	82	Binding to a protein or protein complex from a different species, for example a pathogen molecule binding to a host protein. [PMID:28861068]	14	0.1707	1.33E-16	2.10E-14
GOMF	EXOPEPTIDASE ACTIVITY	104	Catalysis of the hydrolysis of a peptide bond not more than three residues from the N- or C-terminus of a polypeptide chain, in a reaction that requires a free N-terminal amino group, C-terminal carboxyl group or both. [https://www.ebi.ac.uk/merops/about/glossary.shtml#EXOPEPTIDASE]	15	0.1442	1.51E-16	2.35E-14
GOMF	INTEGRIN BINDING	158	Binding to an integrin. [GOC:ceb]	17	0.1076	2.22E-16	3.41E-14
GOBP	INTRACELLULAR SIGNALING CASSETTE	1952	An intracellular signaling module that is part of larger signaling pathways that can be initiated either intracellularly or by cell surface receptors. Intracellular signaling cassettes are discrete signaling units that are often shared by multiple signaling pathways. [GOC:ha, GOC:pg]	48	0.0246	2.88E-16	4.36E-14
GOBP	RESPONSE TO INORGANIC SUBSTANCE	515	Any process that results in a change in state or activity of a cell or an organism (in terms of movement, secretion, enzyme production, gene expression, etc.) as a result of an inorganic substance stimulus. [GOC:sm]	26	0.0505	3.35E-16	5.01E-14
GOCC	ANCHORING JUNCTION	905	A cell junction that mechanically attaches a cell (and its cytoskeleton) to neighboring cells or to the extracellular matrix. [ISBN:0815332181]	33	0.0365	4.04E-16	5.95E-14
GOBP	SYMBIONT ENTRY INTO HOST	164	Entry of a symbiont into the body, tissues, or cells of a host organism as part of the symbiont life cycle. The host is defined as the larger of the organisms involved in a symbiotic interaction. [GOC:vw]	17	0.1037	4.18E-16	6.07E-14
GOBP	REGULATION OF MOLECULAR FUNCTION	1984	Any process that modulates the frequency, rate or extent of a molecular function, an elemental biological activity occurring at the molecular level, such as catalysis or binding. [GOC:isa_complete]	48	0.0242	5.37E-16	7.68E-14
GOCC	AZUROPHIL GRANULE LUMEN	91	The volume enclosed by the membrane of an azurophil granule, a primary lysosomal granule found in neutrophil granulocytes that contains a wide range of hydrolytic enzymes and is released into the extracellular fluid. [GOC:bf, PMID:17152095]	14	0.1538	6.13E-16	8.66E-14
GOMF	MOLECULAR TRANSDUCER ACTIVITY	1534	A compound molecular function in which an effector function is controlled by one or more regulatory components. [GOC:dos, GOC:pdt]	42	0.0274	6.97E-16	9.71E-14
GOBP	POSITIVE REGULATION OF LOCOMOTION	637	Any process that activates or increases the frequency, rate or extent of locomotion of a cell or organism. [GOC:go_curators]	28	0.044	7.77E-16	1.07E-13
GOBP	REGULATION OF INTRACELLULAR SIGNAL TRANSDUCTION	1853	Any process that modulates the frequency, rate or extent of intracellular signal transduction. [GOC:dph, GOC:signaling, GOC:tb, GOC:TermGenie]	46	0.0248	9.30E-16	1.26E-13
GOBP	BIOLOGICAL PROCESS INVOLVED IN INTERACTION WITH HOST	204	An interaction between two organisms living together in more or less intimate association. The term host is used for the larger (macro) of the two members of a symbiosis; the various forms of symbiosis include parasitism, commensalism and mutualism. [GOC:cc]	18	0.0882	9.90E-16	1.33E-13
GOBP	LEUKOCYTE PROLIFERATION	355	The expansion of a leukocyte population by cell division. [GOC:add]	22	0.062	1.05E-15	1.39E-13
GOBP	LEUKOCYTE MIGRATION	399	The movement of a leukocyte within or between different tissues and organs of the body. [GOC:add, ISBN:0781735149, PMID:14680625, PMID:14708592, PMID:7507411, PMID:8600538]	23	0.0576	1.09E-15	1.43E-13
GOMF	GLYCOSAMINOGLYCAN BINDING	244	Binding to a glycan (polysaccharide) containing a substantial proportion of aminomonosaccharide residues. [GOC:jl, ISBN:0198506732]	19	0.0779	1.57E-15	2.03E-13
GOMF	CALCIUM ION BINDING	712	Binding to a calcium ion (Ca2+). [GOC:ai]	29	0.0407	1.66E-15	2.11E-13
GOBP	NEGATIVE REGULATION OF PROTEIN METABOLIC PROCESS	894	Any process that stops, prevents, or reduces the frequency, rate or extent of chemical reactions and pathways involving a protein. [GOC:ai]	32	0.0358	1.96E-15	2.46E-13
GOBP	AMIDE METABOLIC PROCESS	461	The chemical reactions and pathways involving an amide, any derivative of an oxoacid in which an acidic hydroxy group has been replaced by an amino or substituted amino group, as carried out by individual cells. [GOC:curators]	24	0.0521	2.46E-15	3.06E-13
GOBP	REGULATION OF LYMPHOCYTE ACTIVATION	511	Any process that modulates the frequency, rate or extent of lymphocyte activation. [GOC:ai]	25	0.0489	2.62E-15	3.22E-13
GOBP	POSITIVE REGULATION OF SIGNALING	1828	Any process that activates, maintains or increases the frequency, rate or extent of a signaling process. [GOC:mtg_signal]	45	0.0246	2.70E-15	3.29E-13
GOBP	POSITIVE REGULATION OF PROTEIN METABOLIC PROCESS	1237	Any process that activates or increases the frequency, rate or extent of the chemical reactions and pathways involving a protein. [GOC:ai]	37	0.0299	2.98E-15	3.58E-13
GOBP	REGULATION OF BODY FLUID LEVELS	375	Any process that modulates the levels of body fluids. [GOC:ai, GOC:dph, GOC:tb]	22	0.0587	3.25E-15	3.86E-13
GOCC	AZUROPHIL GRANULE	157	Primary lysosomal granule readily stainable with a Romanowsky stain. [GOC:jl, PMID:17152095, PMID:28717070, PMID:5914694, WIKIPEDIA:Azurophilic_granule]	16	0.1019	4.09E-15	4.81E-13
GOBP	LEUKOCYTE CELL CELL ADHESION	425	The attachment of a leukocyte to another cell via adhesion molecules. [GOC:go_curators]	23	0.0541	4.21E-15	4.89E-13
GOBP	T CELL ACTIVATION	579	The change in morphology and behavior of a mature or immature T cell resulting from exposure to a mitogen, cytokine, chemokine, cellular ligand, or an antigen for which it is specific. [GOC:mgi_curators, ISBN:0781735149]	26	0.0449	5.35E-15	6.14E-13
GOBP	NEGATIVE REGULATION OF RESPONSE TO STIMULUS	1789	Any process that stops, prevents, or reduces the frequency, rate or extent of a response to a stimulus. Response to stimulus is a change in state or activity of a cell or an organism (in terms of movement, secretion, enzyme production, gene expression, etc.) as a result of a stimulus. [GOC:jid]	44	0.0246	5.95E-15	6.76E-13
GOMF	STRUCTURAL MOLECULE ACTIVITY	810	The action of a molecule that contributes to the structural integrity of a complex. [GOC:mah, GOC:vw]	30	0.037	6.44E-15	7.23E-13
GOBP	REGULATION OF MULTICELLULAR ORGANISMAL DEVELOPMENT	1492	Any process that modulates the frequency, rate or extent of multicellular organismal development. [GOC:obol]	40	0.0268	7.38E-15	8.21E-13
GOBP	CELL KILLING	233	Any process in an organism that results in the killing of its own cells or those of another organism, including in some cases the death of the other organism. Killing here refers to the induction of death in one cell by another cell, not cell-autonomous death due to internal or other environmental conditions. [GOC:add]	18	0.0773	1.02E-14	1.12E-12
GOBP	REGULATION OF IMMUNE EFFECTOR PROCESS	398	Any process that modulates the frequency, rate, or extent of an immune effector process. [GOC:add]	22	0.0553	1.10E-14	1.20E-12
GOMF	PROTEASE BINDING	138	Binding to a protease or a peptidase. [GOC:hjd]	15	0.1087	1.14E-14	1.23E-12
GOBP	REGULATION OF CATALYTIC ACTIVITY	1373	Any process that modulates the activity of an enzyme. [GOC:ai, GOC:ebc, GOC:vw]	38	0.0277	1.40E-14	1.49E-12
GOBP	REGULATION OF RESPONSE TO STRESS	1448	Any process that modulates the frequency, rate or extent of a response to stress. Response to stress is a change in state or activity of a cell or an organism (in terms of movement, secretion, enzyme production, gene expression, etc.) as a result of a disturbance in organismal or cellular homeostasis, usually, but not necessarily, exogenous (e.g. temperature, humidity, ionizing radiation). [GOC:d…	39	0.0269	1.44E-14	1.50E-12
GOBP	REGULATION OF PROTEIN MODIFICATION PROCESS	1231	Any process that modulates the frequency, rate or extent of the covalent alteration of one or more amino acid residues within a protein. [GOC:mah, GOC:tb]	36	0.0292	1.44E-14	1.50E-12
