# Supplementary material for: Integrated proteomics and single-cell transcriptomics reveal potential therapeutic targets in Wilson’s disease patients
Source: Front Immunol. 2025 Oct 1;16:1635137. doi: 10.3389/fimmu.2025.1635137 (PMC12521215; doi:10.3389/fimmu.2025.1635137)
Supplement: Supplementary file 3 [file Table3.xlsx]

## Sheet: KEGG_DOWN
group	Description	# Genes in Gene Set (K)	description	Count	GeneRatio	pvalue	FDR q-value
GOCC	BLOOD MICROPARTICLE	144	A phospholipid microvesicle that is derived from any of several cell types, such as platelets, blood cells, endothelial cells, or others, and contains membrane receptors as well as other proteins characteristic of the parental cell. Microparticles are heterogeneous in size, and are characterized as microvesicles free of nucleic acids. [GOC:BHF, GOC:mah, PMID:16373184]	30	0.2083	1.07E-44	1.12E-40
GOBP	HUMORAL IMMUNE RESPONSE	287	An immune response mediated through a body fluid. [GOC:hb, ISBN:0198506732]	25	0.0871	2.36E-27	1.24E-23
GOBP	COMPLEMENT ACTIVATION	68	Any process involved in the activation of any of the steps of the complement cascade, which allows for the direct killing of microbes, the disposal of immune complexes, and the regulation of other immune processes; the initial steps of complement activation involve one of three pathways, the classical pathway, the alternative pathway, and the lectin pathway, all of which lead to the terminal comp…	16	0.2353	3.87E-25	1.35E-21
GOBP	COMPLEMENT ACTIVATION CLASSICAL PATHWAY	42	Any process involved in the activation of any of the steps of the classical pathway of the complement cascade which allows for the direct killing of microbes, the disposal of immune complexes, and the regulation of other immune processes. [GOC:add, ISBN:0781735149]	14	0.3333	1.43E-24	3.75E-21
GOCC	VESICLE LUMEN	328	The volume enclosed by the membrane or protein that forms a vesicle. [GOC:mah, GOC:vesicles]	24	0.0732	1.84E-24	3.85E-21
GOBP	IMMUNE EFFECTOR PROCESS	718	Any process of the immune system that executes a component of an immune response. An effector immune process takes place after its activation. [GO_REF:0000022, GOC:add, ISBN:0781735149]	30	0.0418	2.57E-23	4.48E-20
GOCC	COLLAGEN CONTAINING EXTRACELLULAR MATRIX	429	An extracellular matrix consisting mainly of proteins (especially collagen) and glycosaminoglycans (mostly as proteoglycans) that provides not only essential physical scaffolding for the cellular constituents but can also initiate crucial biochemical and biomechanical cues required for tissue morphogenesis, differentiation and homeostasis. The components are secreted by cells in the vicinity and …	25	0.0583	5.22E-23	7.79E-20
GOBP	DEFENSE RESPONSE	1902	Reactions, triggered in response to the presence of a foreign body or the occurrence of an injury, which result in restriction of damage to the organism attacked or prevention/recovery from the infection caused by the attack. [GOC:go_curators]	43	0.0226	7.31E-23	9.55E-20
GOCC	SECRETORY GRANULE	902	A small subcellular vesicle, surrounded by a membrane, that is formed from the Golgi apparatus and contains a highly concentrated protein destined for secretion. Secretory granules move towards the periphery of the cell and upon stimulation, their membranes fuse with the cell membrane, and their protein load is exteriorized. Processing of the contained protein may take place in secretory granules…	32	0.0355	1.06E-22	1.23E-19
GOBP	HUMORAL IMMUNE RESPONSE MEDIATED BY CIRCULATING IMMUNOGLOBULIN	56	An immune response dependent upon secreted immunoglobulin. An example of this process is found in Mus musculus. [GO_REF:0000022, GOC:add, ISBN:0781735149]	14	0.25	1.51E-22	1.58E-19
GOBP	BIOLOGICAL PROCESS INVOLVED IN INTERSPECIES INTERACTION BETWEEN ORGANISMS	1780	Any process evolved to enable an interaction with an organism of a different species. [GOC:cc]	41	0.023	4.59E-22	4.36E-19
GOCC	EXTERNAL ENCAPSULATING STRUCTURE	564	A structure that lies outside the plasma membrane and surrounds the entire cell or cells. This does not include the periplasmic space. [GOC:go_curators]	26	0.0461	2.46E-21	2.14E-18
GOCC	ENDOPLASMIC RETICULUM LUMEN	312	The volume enclosed by the membranes of the endoplasmic reticulum. [ISBN:0198547684]	21	0.0673	9.47E-21	7.62E-18
GOBP	HEMOSTASIS	235	The stopping of bleeding (loss of body fluid) or the arrest of the circulation to an organ or part. [ISBN:0198506732]	19	0.0809	2.26E-20	1.61E-17
GOCC	SECRETORY VESICLE	1081	A cytoplasmic, membrane bound vesicle that is capable of fusing to the plasma membrane to release its contents into the extracellular space. [GOC:dos]	32	0.0296	2.31E-20	1.61E-17
GOBP	WOUND HEALING	434	The series of events that restore integrity to a damaged tissue, following an injury. [GOC:bf, PMID:15269788]	23	0.053	2.65E-20	1.73E-17
GOCC	PLATELET ALPHA GRANULE LUMEN	67	The volume enclosed by the membrane of the platelet alpha granule. [GOC:mah, PMID:8467233]	13	0.194	1.95E-19	1.20E-16
GOCC	PLATELET ALPHA GRANULE	91	A secretory organelle found in blood platelets, which is unique in that it exhibits further compartmentalization and acquires its protein content via two distinct mechanisms: (1) biosynthesis predominantly at the megakaryocyte (MK) level (with some vestigial platelet synthesis) (e.g. platelet factor 4) and (2) endocytosis and pinocytosis at both the MK and circulating platelet levels (e.g. fibrin…	14	0.1538	2.50E-19	1.44E-16
GOBP	DEFENSE RESPONSE TO OTHER ORGANISM	1268	Reactions triggered in response to the presence of another organism that act to protect the cell or organism from damage caused by that organism. [GOC:dos]	33	0.026	2.63E-19	1.44E-16
GOBP	RESPONSE TO WOUNDING	574	Any process that results in a change in state or activity of a cell or an organism (in terms of movement, secretion, enzyme production, gene expression, etc.) as a result of a stimulus indicating damage to the organism. [GOC:go_curators]	24	0.0418	8.90E-19	4.65E-16
GOMF	GLYCOSAMINOGLYCAN BINDING	244	Binding to a glycan (polysaccharide) containing a substantial proportion of aminomonosaccharide residues. [GOC:jl, ISBN:0198506732]	18	0.0738	1.23E-18	6.10E-16
GOBP	B CELL MEDIATED IMMUNITY	203	Any process involved with the carrying out of an immune response by a B cell, through, for instance, the production of antibodies or cytokines, or antigen presentation to T cells. [GO_REF:0000022, GOC:add, ISBN:0781735149]	17	0.0837	1.34E-18	6.38E-16
GOBP	LEUKOCYTE MEDIATED IMMUNITY	469	Any process involved in the carrying out of an immune response by a leukocyte. [GO_REF:0000022, GOC:add, ISBN:0781735149]	21	0.0448	3.92E-17	1.78E-14
GOMF	SIGNALING RECEPTOR BINDING	1506	Binding to one or more specific sites on a receptor molecule, a macromolecule that undergoes combination with a hormone, neurotransmitter, drug or intracellular messenger to initiate a change in cell function. [GOC:bf, GOC:ceb, ISBN:0198506732]	33	0.0219	4.21E-17	1.84E-14
GOBP	LYMPHOCYTE MEDIATED IMMUNITY	370	Any process involved in the carrying out of an immune response by a lymphocyte. [GO_REF:0000022, GOC:add, ISBN:0781735149]	19	0.0514	1.11E-16	4.64E-14
GOBP	REGULATION OF BODY FLUID LEVELS	375	Any process that modulates the levels of body fluids. [GOC:ai, GOC:dph, GOC:tb]	19	0.0507	1.42E-16	5.71E-14
GOMF	CALCIUM ION BINDING	712	Binding to a calcium ion (Ca2+). [GOC:ai]	23	0.0323	1.30E-15	4.87E-13
GOBP	INFLAMMATORY RESPONSE	903	The immediate defensive reaction (by vertebrate tissue) to infection or injury caused by chemical or physical agents. The process is characterized by local vasodilation, extravasation of plasma into intercellular spaces and accumulation of white blood cells and macrophages. [GO_REF:0000022, ISBN:0198506732]	25	0.0277	2.31E-15	8.33E-13
GOBP	REGULATION OF IMMUNE SYSTEM PROCESS	1626	Any process that modulates the frequency, rate, or extent of an immune system process. [GOC:add]	32	0.0197	2.75E-15	9.58E-13
GOBP	REGULATION OF COAGULATION	74	Any process that modulates the frequency, rate or extent of coagulation, the process in which a fluid solution, or part of it, changes into a solid or semisolid mass. [GOC:ai]	11	0.1486	2.86E-15	9.66E-13
GOBP	REGULATION OF WOUND HEALING	138	Any process that modulates the rate, frequency, or extent of the series of events that restore integrity to a damaged tissue, following an injury. [GOC:BHF, GOC:dph]	13	0.0942	3.65E-15	1.19E-12
GOBP	REGULATION OF RESPONSE TO WOUNDING	179	Any process that modulates the frequency, rate or extent of response to wounding. [GO_REF:0000058, GOC:kmv, GOC:TermGenie, PMID:19164535]	14	0.0782	4.23E-15	1.31E-12
GOBP	NEGATIVE REGULATION OF COAGULATION	53	Any process that stops, prevents, or reduces the frequency, rate or extent of coagulation. [GOC:ai]	10	0.1887	4.26E-15	1.31E-12
GOBP	POSITIVE REGULATION OF IMMUNE SYSTEM PROCESS	1120	Any process that activates or increases the frequency, rate, or extent of an immune system process. [GOC:add]	27	0.0241	4.50E-15	1.32E-12
GOBP	NEGATIVE REGULATION OF WOUND HEALING	77	Any process that decreases the rate, frequency, or extent of the series of events that restore integrity to a damaged tissue, following an injury. [GOC:dph]	11	0.1429	4.54E-15	1.32E-12
GOMF	SERINE HYDROLASE ACTIVITY	198	Catalysis of the hydrolysis of a substrate by a catalytic mechanism that involves a catalytic triad consisting of a serine nucleophile that is activated by a proton relay involving an acidic residue (e.g. aspartate or glutamate) and a basic residue (usually histidine). [Wikipedia:Serine_hydrolase]	14	0.0707	1.72E-14	4.87E-12
GOBP	ACTIVATION OF IMMUNE RESPONSE	583	Any process that initiates an immune response. [GO_REF:0000022, GOC:add, ISBN:0781735149]	20	0.0343	3.51E-14	9.65E-12
GOBP	FIBRINOLYSIS	27	A process that solubilizes fibrin in the bloodstream of a multicellular organism, chiefly by the proteolytic action of plasmin. [GOC:jl, PMID:15842654]	8	0.2963	4.59E-14	1.23E-11
GOBP	ADAPTIVE IMMUNE RESPONSE	756	An immune response mediated by cells expressing specific receptors for antigens produced through a somatic diversification process, and allowing for an enhanced secondary response to subsequent exposures to the same antigen (immunological memory). [GO_REF:0000022, GOC:add, ISBN:0781735149]	22	0.0291	4.70E-14	1.23E-11
GOBP	NEGATIVE REGULATION OF RESPONSE TO WOUNDING	100	Any process that stops, prevents or reduces the frequency, rate or extent of response to wounding. [GO_REF:0000058, GOC:kmv, GOC:TermGenie, PMID:19164535]	11	0.11	8.97E-14	2.29E-11
GOBP	INNATE IMMUNE RESPONSE	987	Innate immune responses are defense responses mediated by germline encoded components that directly recognize components of potential pathogens. [GO_REF:0000022, GOC:add, GOC:ebc, GOC:mtg_sensu]	24	0.0243	1.46E-13	3.62E-11
GOBP	PROTEIN MATURATION	555	Any process leading to the attainment of the full functional capacity of a protein. [GOC:ai]	19	0.0342	1.66E-13	4.03E-11
GOBP	REGULATION OF FIBRINOLYSIS	18	Any process that modulates the frequency, rate or extent of fibrinolysis, an ongoing process that solubilizes fibrin, resulting in the removal of small blood clots. [GOC:ai]	7	0.3889	1.98E-13	4.70E-11
GOBP	POSITIVE REGULATION OF IMMUNE RESPONSE	783	Any process that activates or increases the frequency, rate or extent of the immune response, the immunological reaction of an organism to an immunogenic stimulus. [GOC:ai]	21	0.0268	8.76E-13	2.04E-10
GOMF	PEPTIDASE ACTIVITY	616	Catalysis of the hydrolysis of a peptide bond. A peptide bond is a covalent bond formed when the carbon atom from the carboxyl group of one amino acid shares electrons with the nitrogen atom from the amino group of a second amino acid. [GOC:jl, ISBN:0815332181]	19	0.0308	1.03E-12	2.35E-10
GOMF	ENDOPEPTIDASE ACTIVITY	395	Catalysis of the hydrolysis of internal, alpha-peptide bonds in a polypeptide chain. [http://merops.sanger.ac.uk/about/glossary.htm#ENDOPEPTIDASE]	16	0.0405	1.21E-12	2.69E-10
GOMF	HEPARIN BINDING	174	Binding to heparin, a member of a group of glycosaminoglycans found mainly as an intracellular component of mast cells and which consist predominantly of alternating alpha-(1->4)-linked D-galactose and N-acetyl-D-glucosamine-6-sulfate residues. [GOC:jl, ISBN:0198506732]	12	0.069	1.83E-12	3.99E-10
GOBP	NEGATIVE REGULATION OF MULTICELLULAR ORGANISMAL PROCESS	1248	Any process that stops, prevents, or reduces the frequency, rate or extent of an organismal process, the processes pertinent to the function of an organism above the cellular level; includes the integrated processes of tissues and organs. [GOC:ai]	25	0.02	3.01E-12	6.42E-10
GOBP	REGULATION OF MOLECULAR FUNCTION	1984	Any process that modulates the frequency, rate or extent of a molecular function, an elemental biological activity occurring at the molecular level, such as catalysis or binding. [GOC:isa_complete]	31	0.0156	3.39E-12	7.09E-10
GOMF	PROTEIN CONTAINING COMPLEX BINDING	1777	Binding to a macromolecular complex. [GOC:jl]	29	0.0163	6.69E-12	1.37E-09
GOBP	ACUTE INFLAMMATORY RESPONSE	108	Inflammation which comprises a rapid, short-lived, relatively uniform response to acute injury or antigenic challenge and is characterized by accumulations of fluid, plasma proteins, and granulocytic leukocytes. An acute inflammatory response occurs within a matter of minutes or hours, and either resolves within a few days or becomes a chronic inflammatory response. [GO_REF:0000022, GOC:add, ISBN…	10	0.0926	7.15E-12	1.44E-09
GOBP	NEGATIVE REGULATION OF RESPONSE TO STIMULUS	1789	Any process that stops, prevents, or reduces the frequency, rate or extent of a response to a stimulus. Response to stimulus is a change in state or activity of a cell or an organism (in terms of movement, secretion, enzyme production, gene expression, etc.) as a result of a stimulus. [GOC:jid]	29	0.0162	7.86E-12	1.54E-09
GOBP	REGULATION OF IMMUNE RESPONSE	981	Any process that modulates the frequency, rate or extent of the immune response, the immunological reaction of an organism to an immunogenic stimulus. [GOC:ai]	22	0.0224	7.98E-12	1.54E-09
GOCC	MEMBRANE ATTACK COMPLEX	7	A protein complex produced by sequentially activated components of the complement cascade inserted into a target cell membrane and forming a pore leading to cell lysis via ion and water flow. [GOC:add, ISBN:0198547684, ISBN:068340007X, ISBN:0781735149]	5	0.7143	1.13E-11	2.15E-09
GOMF	ENZYME INHIBITOR ACTIVITY	395	Binds to and stops, prevents or reduces the activity of an enzyme. [GOC:ai, GOC:ebc]	15	0.038	1.57E-11	2.94E-09
GOBP	ANTIMICROBIAL HUMORAL RESPONSE	161	An immune response against microbes mediated through a body fluid. Examples of this process are seen in the antimicrobial humoral response of Drosophila melanogaster and Mus musculus. [GOC:go_curators, GOC:mtg_sensu]	11	0.0683	1.75E-11	3.16E-09
GOBP	LOCOMOTION	1355	Self-propelled movement of a cell or organism from one location to another. [GOC:dgh]	25	0.0185	1.75E-11	3.16E-09
GOBP	REGULATION OF RESPONSE TO EXTERNAL STIMULUS	1130	Any process that modulates the frequency, rate or extent of a response to an external stimulus. [GOC:mah]	23	0.0204	1.78E-11	3.16E-09
GOBP	BIOLOGICAL PROCESS INVOLVED IN INTERACTION WITH SYMBIONT	121	An interaction between two organisms living together in more or less intimate association. The term symbiont is used for the smaller (macro) of the two members of a symbiosis; the various forms of symbiosis include parasitism, commensalism and mutualism. [GOC:cc]	10	0.0826	2.25E-11	3.91E-09
GOMF	SULFUR COMPOUND BINDING	273	Binding to a sulfur compound. [GOC:pr, GOC:TermGenie]	13	0.0476	2.31E-11	3.95E-09
GOBP	COMPLEMENT ACTIVATION ALTERNATIVE PATHWAY	18	Any process involved in the activation of any of the steps of the alternative pathway of the complement cascade which allows for the direct killing of microbes and the regulation of other immune processes. [GOC:add, ISBN:0781735149]	6	0.3333	3.36E-11	5.66E-09
GOBP	ZYMOGEN ACTIVATION	59	The proteolytic processing of an inactive enzyme to an active form. [GOC:hjd]	8	0.1356	4.16E-11	6.91E-09
GOBP	CELL KILLING	233	Any process in an organism that results in the killing of its own cells or those of another organism, including in some cases the death of the other organism. Killing here refers to the induction of death in one cell by another cell, not cell-autonomous death due to internal or other environmental conditions. [GOC:add]	12	0.0515	5.62E-11	9.05E-09
GOMF	PEPTIDASE REGULATOR ACTIVITY	233	Binds to and modulates the activity of a peptidase, any enzyme that catalyzes the hydrolysis peptide bonds. [GOC:dph, GOC:tb]	12	0.0515	5.62E-11	9.05E-09
GOBP	DISRUPTION OF ANATOMICAL STRUCTURE IN ANOTHER ORGANISM	94	The disruption of an anatomical structure of another organism, leading to damage or temporary subversion of that structure. [GOC:pg]	9	0.0957	6.09E-11	9.65E-09
GOMF	ENZYME REGULATOR ACTIVITY	1320	Binds to and modulates the activity of an enzyme. [GOC:dph, GOC:mah, GOC:tb]	24	0.0182	6.27E-11	9.79E-09
GOCC	CELL SURFACE	907	The external part of the cell wall and/or plasma membrane. [GOC:jl, GOC:mtg_sensu, GOC:sm]	20	0.0221	1.03E-10	1.59E-08
GOBP	CELL MOTILITY	1863	Any process involved in the controlled self-propelled movement of a cell that results in translocation of the cell from one place to another. [GOC:dgh, GOC:dph, GOC:isa_complete, GOC:mlg]	28	0.015	1.08E-10	1.64E-08
GOBP	PROTEOLYSIS	1631	The hydrolysis of proteins into smaller polypeptides and/or amino acids by cleavage of their peptide bonds. [GOC:bf, GOC:mah]	26	0.0159	1.58E-10	2.36E-08
GOBP	RESPONSE TO BACTERIUM	745	Any process that results in a change in state or activity of a cell or an organism (in terms of movement, secretion, enzyme production, gene expression, etc.) as a result of a stimulus from a bacterium. [GOC:hb]	18	0.0242	2.24E-10	3.29E-08
GOBP	REGULATION OF CELL POPULATION PROLIFERATION	1799	Any process that modulates the frequency, rate or extent of cell proliferation. [GOC:jl]	27	0.015	2.53E-10	3.67E-08
GOBP	ACUTE PHASE RESPONSE	47	An acute inflammatory response that involves non-antibody proteins whose concentrations in the plasma increase in response to infection or injury of homeothermic animals. [ISBN:0198506732]	7	0.1489	3.59E-10	5.14E-08
GOMF	COMPLEMENT BINDING	26	Binding to a component or product of the complement cascade. [GOC:add, ISBN:0781735149]	6	0.2308	4.07E-10	5.75E-08
GOMF	MOLECULAR FUNCTION INHIBITOR ACTIVITY	517	A molecular function regulator that inhibits or decreases the activity of its target via non-covalent binding that does not result in covalent modification to the target. [GOC:curators]	15	0.029	6.57E-10	9.15E-08
GOBP	PROTEIN PROCESSING	245	Any protein maturation process achieved by the cleavage of a peptide bond or bonds within a protein. Protein maturation is the process leading to the attainment of the full functional capacity of a protein. [GOC:curators, GOC:jl, GOC:jsg]	11	0.0449	1.55E-09	2.13E-07
GOMF	ENDOPEPTIDASE REGULATOR ACTIVITY	187	Binds to and modulates the activity of a peptidase, any enzyme that hydrolyzes nonterminal peptide bonds in polypeptides. [GOC:dph, GOC:tb]	10	0.0535	1.64E-09	2.23E-07
GOBP	LEUKOCYTE MIGRATION	399	The movement of a leukocyte within or between different tissues and organs of the body. [GOC:add, ISBN:0781735149, PMID:14680625, PMID:14708592, PMID:7507411, PMID:8600538]	13	0.0326	2.39E-09	3.21E-07
GOBP	CYTOKINE PRODUCTION	888	The appearance of a cytokine due to biosynthesis or secretion following a cellular stimulus, resulting in an increase in its intracellular or extracellular levels. [GOC:add, ISBN:0781735149]	18	0.0203	3.54E-09	4.69E-07
GOBP	DEFENSE RESPONSE TO BACTERIUM	338	Reactions triggered in response to the presence of a bacterium that act to protect the cell or organism. [GOC:jl]	12	0.0355	3.88E-09	5.08E-07
GOBP	REGULATION OF CATALYTIC ACTIVITY	1373	Any process that modulates the activity of an enzyme. [GOC:ai, GOC:ebc, GOC:vw]	22	0.016	4.33E-09	5.58E-07
GOBP	NEGATIVE REGULATION OF RESPONSE TO EXTERNAL STIMULUS	433	Any process that stops, prevents, or reduces the frequency, rate or extent of a response to an external stimulus. [GOC:mah]	13	0.03	6.35E-09	8.09E-07
GOBP	RESPONSE TO OXYGEN CONTAINING COMPOUND	1678	Any process that results in a change in state or activity of a cell or an organism (in terms of movement, secretion, enzyme production, gene expression, etc.) as a result of an oxygen-containing compound stimulus. [GOC:pr, GOC:TermGenie]	24	0.0143	7.20E-09	9.07E-07
GOBP	REGULATION OF LOCOMOTION	1170	Any process that modulates the frequency, rate or extent of locomotion of a cell or organism. [GOC:ems]	20	0.0171	8.02E-09	9.98E-07
GOBP	SMALL MOLECULE METABOLIC PROCESS	1836	The chemical reactions and pathways involving small molecules, any low molecular weight, monomeric, non-encoded molecule. [GOC:curators, GOC:pde, GOC:vw]	25	0.0136	8.92E-09	1.10E-06
GOBP	REGULATION OF PROGRAMMED CELL DEATH	1566	Any process that modulates the frequency, rate or extent of programmed cell death, cell death resulting from activation of endogenous cellular processes. [GOC:jl]	23	0.0147	9.43E-09	1.15E-06
GOBP	POSITIVE REGULATION OF LOCOMOTION	637	Any process that activates or increases the frequency, rate or extent of locomotion of a cell or organism. [GOC:go_curators]	15	0.0235	1.09E-08	1.30E-06
GOBP	REGULATION OF RESPONSE TO STRESS	1448	Any process that modulates the frequency, rate or extent of a response to stress. Response to stress is a change in state or activity of a cell or an organism (in terms of movement, secretion, enzyme production, gene expression, etc.) as a result of a disturbance in organismal or cellular homeostasis, usually, but not necessarily, exogenous (e.g. temperature, humidity, ionizing radiation). [GOC:d…	22	0.0152	1.12E-08	1.33E-06
GOMF	ANTIGEN BINDING	172	Binding to an antigen, any substance which is capable of inducing a specific immune response and of reacting with the products of that response, the specific antibody or specifically sensitized T-lymphocytes, or both. Binding may counteract the biological activity of the antigen. Antigen binding by an MHC protein complex allows the antigen to be displayed to a T cell or NK cell. [GOC:jl, ISBN:019…	9	0.0523	1.33E-08	1.56E-06
GOBP	POSITIVE REGULATION OF PROTEIN METABOLIC PROCESS	1237	Any process that activates or increases the frequency, rate or extent of the chemical reactions and pathways involving a protein. [GOC:ai]	20	0.0162	2.01E-08	2.33E-06
GOBP	BIOLOGICAL PROCESS INVOLVED IN SYMBIOTIC INTERACTION	314	A process carried out by gene products in an organism that enable the organism to engage in a symbiotic relationship, a more or less intimate association, with another organism. The various forms of symbiosis include parasitism, in which the association is disadvantageous or destructive to one of the organisms; mutualism, in which the association is advantageous, or often necessary to one or both…	11	0.035	2.03E-08	2.33E-06
GOBP	REGULATION OF CELL MORPHOGENESIS	246	Any process that modulates the frequency, rate or extent of cell morphogenesis. Cell morphogenesis is the developmental process in which the shape of a cell is generated and organized. [GOC:isa_complete]	10	0.0407	2.26E-08	2.57E-06
GOCC	PORE COMPLEX	26	A protein complex providing a discrete opening in a membrane that allows the passage of gases and/or liquids. [ISBN:0198506732]	5	0.1923	3.36E-08	3.78E-06
GOBP	APOPTOTIC PROCESS	1972	A programmed cell death process which begins when a cell receives an internal (e.g. DNA damage) or external signal (e.g. an extracellular death ligand), and proceeds through a series of biochemical events (signaling pathway phase) which trigger an execution phase. The execution phase is the last step of an apoptotic process, and is typically characterized by rounding-up of the cell, retraction of…	25	0.0127	3.59E-08	4.00E-06
GOBP	POSITIVE REGULATION OF MOLECULAR FUNCTION	1165	Any process that activates or increases the rate or extent of a molecular function, an elemental biological activity occurring at the molecular level, such as catalysis or binding. [GO:jl]	19	0.0163	4.09E-08	4.48E-06
GOBP	PLASMINOGEN ACTIVATION	27	The process in which inactive plasminogen is processed to active plasmin. This process includes cleavage at an internal Arg-Val site to form an N-terminal A-chain and C-terminal B-chain held together by a disulfide bond, and can include further proteolytic cleavage events to remove the preactivation peptide. [PMID:9548733]	5	0.1852	4.11E-08	4.48E-06
GOBP	POSITIVE REGULATION OF MULTICELLULAR ORGANISMAL PROCESS	1701	Any process that activates or increases the frequency, rate or extent of an organismal process, any of the processes pertinent to the function of an organism above the cellular level; includes the integrated processes of tissues and organs. [GOC:ai]	23	0.0135	4.28E-08	4.61E-06
GOCC	NUCLEAR ENVELOPE LUMEN	11	The region between the two lipid bilayers of the nuclear envelope; 20-40 nm wide. [GOC:ai]	4	0.3636	5.05E-08	5.39E-06
GOBP	POSITIVE REGULATION OF COAGULATION	30	Any process that activates or increases the frequency, rate or extent of coagulation. [GOC:ai]	5	0.1667	7.20E-08	7.60E-06
GOMF	SERINE TYPE ENDOPEPTIDASE INHIBITOR ACTIVITY	100	Binds to and stops, prevents or reduces the activity of a serine-type endopeptidase. [GOC:ai]	7	0.07	7.80E-08	8.15E-06

## Sheet: GO_DOWN
group	Description	# Genes in Gene Set (K)	description	Count	GeneRatio	pvalue	FDR q-value
GOCC	BLOOD MICROPARTICLE	144	A phospholipid microvesicle that is derived from any of several cell types, such as platelets, blood cells, endothelial cells, or others, and contains membrane receptors as well as other proteins characteristic of the parental cell. Microparticles are heterogeneous in size, and are characterized as microvesicles free of nucleic acids. [GOC:BHF, GOC:mah, PMID:16373184]	30	0.2083	1.07E-44	1.12E-40
GOBP	HUMORAL IMMUNE RESPONSE	287	An immune response mediated through a body fluid. [GOC:hb, ISBN:0198506732]	25	0.0871	2.36E-27	1.24E-23
GOBP	COMPLEMENT ACTIVATION	68	Any process involved in the activation of any of the steps of the complement cascade, which allows for the direct killing of microbes, the disposal of immune complexes, and the regulation of other immune processes; the initial steps of complement activation involve one of three pathways, the classical pathway, the alternative pathway, and the lectin pathway, all of which lead to the terminal comp…	16	0.2353	3.87E-25	1.35E-21
GOBP	COMPLEMENT ACTIVATION CLASSICAL PATHWAY	42	Any process involved in the activation of any of the steps of the classical pathway of the complement cascade which allows for the direct killing of microbes, the disposal of immune complexes, and the regulation of other immune processes. [GOC:add, ISBN:0781735149]	14	0.3333	1.43E-24	3.75E-21
GOCC	VESICLE LUMEN	328	The volume enclosed by the membrane or protein that forms a vesicle. [GOC:mah, GOC:vesicles]	24	0.0732	1.84E-24	3.85E-21
GOBP	IMMUNE EFFECTOR PROCESS	718	Any process of the immune system that executes a component of an immune response. An effector immune process takes place after its activation. [GO_REF:0000022, GOC:add, ISBN:0781735149]	30	0.0418	2.57E-23	4.48E-20
GOCC	COLLAGEN CONTAINING EXTRACELLULAR MATRIX	429	An extracellular matrix consisting mainly of proteins (especially collagen) and glycosaminoglycans (mostly as proteoglycans) that provides not only essential physical scaffolding for the cellular constituents but can also initiate crucial biochemical and biomechanical cues required for tissue morphogenesis, differentiation and homeostasis. The components are secreted by cells in the vicinity and …	25	0.0583	5.22E-23	7.79E-20
GOBP	DEFENSE RESPONSE	1902	Reactions, triggered in response to the presence of a foreign body or the occurrence of an injury, which result in restriction of damage to the organism attacked or prevention/recovery from the infection caused by the attack. [GOC:go_curators]	43	0.0226	7.31E-23	9.55E-20
GOCC	SECRETORY GRANULE	902	A small subcellular vesicle, surrounded by a membrane, that is formed from the Golgi apparatus and contains a highly concentrated protein destined for secretion. Secretory granules move towards the periphery of the cell and upon stimulation, their membranes fuse with the cell membrane, and their protein load is exteriorized. Processing of the contained protein may take place in secretory granules…	32	0.0355	1.06E-22	1.23E-19
GOBP	HUMORAL IMMUNE RESPONSE MEDIATED BY CIRCULATING IMMUNOGLOBULIN	56	An immune response dependent upon secreted immunoglobulin. An example of this process is found in Mus musculus. [GO_REF:0000022, GOC:add, ISBN:0781735149]	14	0.25	1.51E-22	1.58E-19
GOBP	BIOLOGICAL PROCESS INVOLVED IN INTERSPECIES INTERACTION BETWEEN ORGANISMS	1780	Any process evolved to enable an interaction with an organism of a different species. [GOC:cc]	41	0.023	4.59E-22	4.36E-19
GOCC	EXTERNAL ENCAPSULATING STRUCTURE	564	A structure that lies outside the plasma membrane and surrounds the entire cell or cells. This does not include the periplasmic space. [GOC:go_curators]	26	0.0461	2.46E-21	2.14E-18
GOCC	ENDOPLASMIC RETICULUM LUMEN	312	The volume enclosed by the membranes of the endoplasmic reticulum. [ISBN:0198547684]	21	0.0673	9.47E-21	7.62E-18
GOBP	HEMOSTASIS	235	The stopping of bleeding (loss of body fluid) or the arrest of the circulation to an organ or part. [ISBN:0198506732]	19	0.0809	2.26E-20	1.61E-17
GOCC	SECRETORY VESICLE	1081	A cytoplasmic, membrane bound vesicle that is capable of fusing to the plasma membrane to release its contents into the extracellular space. [GOC:dos]	32	0.0296	2.31E-20	1.61E-17
GOBP	WOUND HEALING	434	The series of events that restore integrity to a damaged tissue, following an injury. [GOC:bf, PMID:15269788]	23	0.053	2.65E-20	1.73E-17
GOCC	PLATELET ALPHA GRANULE LUMEN	67	The volume enclosed by the membrane of the platelet alpha granule. [GOC:mah, PMID:8467233]	13	0.194	1.95E-19	1.20E-16
GOCC	PLATELET ALPHA GRANULE	91	A secretory organelle found in blood platelets, which is unique in that it exhibits further compartmentalization and acquires its protein content via two distinct mechanisms: (1) biosynthesis predominantly at the megakaryocyte (MK) level (with some vestigial platelet synthesis) (e.g. platelet factor 4) and (2) endocytosis and pinocytosis at both the MK and circulating platelet levels (e.g. fibrin…	14	0.1538	2.50E-19	1.44E-16
GOBP	DEFENSE RESPONSE TO OTHER ORGANISM	1268	Reactions triggered in response to the presence of another organism that act to protect the cell or organism from damage caused by that organism. [GOC:dos]	33	0.026	2.63E-19	1.44E-16
GOBP	RESPONSE TO WOUNDING	574	Any process that results in a change in state or activity of a cell or an organism (in terms of movement, secretion, enzyme production, gene expression, etc.) as a result of a stimulus indicating damage to the organism. [GOC:go_curators]	24	0.0418	8.90E-19	4.65E-16
GOMF	GLYCOSAMINOGLYCAN BINDING	244	Binding to a glycan (polysaccharide) containing a substantial proportion of aminomonosaccharide residues. [GOC:jl, ISBN:0198506732]	18	0.0738	1.23E-18	6.10E-16
GOBP	B CELL MEDIATED IMMUNITY	203	Any process involved with the carrying out of an immune response by a B cell, through, for instance, the production of antibodies or cytokines, or antigen presentation to T cells. [GO_REF:0000022, GOC:add, ISBN:0781735149]	17	0.0837	1.34E-18	6.38E-16
GOBP	LEUKOCYTE MEDIATED IMMUNITY	469	Any process involved in the carrying out of an immune response by a leukocyte. [GO_REF:0000022, GOC:add, ISBN:0781735149]	21	0.0448	3.92E-17	1.78E-14
GOMF	SIGNALING RECEPTOR BINDING	1506	Binding to one or more specific sites on a receptor molecule, a macromolecule that undergoes combination with a hormone, neurotransmitter, drug or intracellular messenger to initiate a change in cell function. [GOC:bf, GOC:ceb, ISBN:0198506732]	33	0.0219	4.21E-17	1.84E-14
GOBP	LYMPHOCYTE MEDIATED IMMUNITY	370	Any process involved in the carrying out of an immune response by a lymphocyte. [GO_REF:0000022, GOC:add, ISBN:0781735149]	19	0.0514	1.11E-16	4.64E-14
GOBP	REGULATION OF BODY FLUID LEVELS	375	Any process that modulates the levels of body fluids. [GOC:ai, GOC:dph, GOC:tb]	19	0.0507	1.42E-16	5.71E-14
GOMF	CALCIUM ION BINDING	712	Binding to a calcium ion (Ca2+). [GOC:ai]	23	0.0323	1.30E-15	4.87E-13
GOBP	INFLAMMATORY RESPONSE	903	The immediate defensive reaction (by vertebrate tissue) to infection or injury caused by chemical or physical agents. The process is characterized by local vasodilation, extravasation of plasma into intercellular spaces and accumulation of white blood cells and macrophages. [GO_REF:0000022, ISBN:0198506732]	25	0.0277	2.31E-15	8.33E-13
GOBP	REGULATION OF IMMUNE SYSTEM PROCESS	1626	Any process that modulates the frequency, rate, or extent of an immune system process. [GOC:add]	32	0.0197	2.75E-15	9.58E-13
GOBP	REGULATION OF COAGULATION	74	Any process that modulates the frequency, rate or extent of coagulation, the process in which a fluid solution, or part of it, changes into a solid or semisolid mass. [GOC:ai]	11	0.1486	2.86E-15	9.66E-13
GOBP	REGULATION OF WOUND HEALING	138	Any process that modulates the rate, frequency, or extent of the series of events that restore integrity to a damaged tissue, following an injury. [GOC:BHF, GOC:dph]	13	0.0942	3.65E-15	1.19E-12
GOBP	REGULATION OF RESPONSE TO WOUNDING	179	Any process that modulates the frequency, rate or extent of response to wounding. [GO_REF:0000058, GOC:kmv, GOC:TermGenie, PMID:19164535]	14	0.0782	4.23E-15	1.31E-12
GOBP	NEGATIVE REGULATION OF COAGULATION	53	Any process that stops, prevents, or reduces the frequency, rate or extent of coagulation. [GOC:ai]	10	0.1887	4.26E-15	1.31E-12
GOBP	POSITIVE REGULATION OF IMMUNE SYSTEM PROCESS	1120	Any process that activates or increases the frequency, rate, or extent of an immune system process. [GOC:add]	27	0.0241	4.50E-15	1.32E-12
GOBP	NEGATIVE REGULATION OF WOUND HEALING	77	Any process that decreases the rate, frequency, or extent of the series of events that restore integrity to a damaged tissue, following an injury. [GOC:dph]	11	0.1429	4.54E-15	1.32E-12
GOMF	SERINE HYDROLASE ACTIVITY	198	Catalysis of the hydrolysis of a substrate by a catalytic mechanism that involves a catalytic triad consisting of a serine nucleophile that is activated by a proton relay involving an acidic residue (e.g. aspartate or glutamate) and a basic residue (usually histidine). [Wikipedia:Serine_hydrolase]	14	0.0707	1.72E-14	4.87E-12
GOBP	ACTIVATION OF IMMUNE RESPONSE	583	Any process that initiates an immune response. [GO_REF:0000022, GOC:add, ISBN:0781735149]	20	0.0343	3.51E-14	9.65E-12
GOBP	FIBRINOLYSIS	27	A process that solubilizes fibrin in the bloodstream of a multicellular organism, chiefly by the proteolytic action of plasmin. [GOC:jl, PMID:15842654]	8	0.2963	4.59E-14	1.23E-11
GOBP	ADAPTIVE IMMUNE RESPONSE	756	An immune response mediated by cells expressing specific receptors for antigens produced through a somatic diversification process, and allowing for an enhanced secondary response to subsequent exposures to the same antigen (immunological memory). [GO_REF:0000022, GOC:add, ISBN:0781735149]	22	0.0291	4.70E-14	1.23E-11
GOBP	NEGATIVE REGULATION OF RESPONSE TO WOUNDING	100	Any process that stops, prevents or reduces the frequency, rate or extent of response to wounding. [GO_REF:0000058, GOC:kmv, GOC:TermGenie, PMID:19164535]	11	0.11	8.97E-14	2.29E-11
GOBP	INNATE IMMUNE RESPONSE	987	Innate immune responses are defense responses mediated by germline encoded components that directly recognize components of potential pathogens. [GO_REF:0000022, GOC:add, GOC:ebc, GOC:mtg_sensu]	24	0.0243	1.46E-13	3.62E-11
GOBP	PROTEIN MATURATION	555	Any process leading to the attainment of the full functional capacity of a protein. [GOC:ai]	19	0.0342	1.66E-13	4.03E-11
GOBP	REGULATION OF FIBRINOLYSIS	18	Any process that modulates the frequency, rate or extent of fibrinolysis, an ongoing process that solubilizes fibrin, resulting in the removal of small blood clots. [GOC:ai]	7	0.3889	1.98E-13	4.70E-11
GOBP	POSITIVE REGULATION OF IMMUNE RESPONSE	783	Any process that activates or increases the frequency, rate or extent of the immune response, the immunological reaction of an organism to an immunogenic stimulus. [GOC:ai]	21	0.0268	8.76E-13	2.04E-10
GOMF	PEPTIDASE ACTIVITY	616	Catalysis of the hydrolysis of a peptide bond. A peptide bond is a covalent bond formed when the carbon atom from the carboxyl group of one amino acid shares electrons with the nitrogen atom from the amino group of a second amino acid. [GOC:jl, ISBN:0815332181]	19	0.0308	1.03E-12	2.35E-10
GOMF	ENDOPEPTIDASE ACTIVITY	395	Catalysis of the hydrolysis of internal, alpha-peptide bonds in a polypeptide chain. [http://merops.sanger.ac.uk/about/glossary.htm#ENDOPEPTIDASE]	16	0.0405	1.21E-12	2.69E-10
GOMF	HEPARIN BINDING	174	Binding to heparin, a member of a group of glycosaminoglycans found mainly as an intracellular component of mast cells and which consist predominantly of alternating alpha-(1->4)-linked D-galactose and N-acetyl-D-glucosamine-6-sulfate residues. [GOC:jl, ISBN:0198506732]	12	0.069	1.83E-12	3.99E-10
GOBP	NEGATIVE REGULATION OF MULTICELLULAR ORGANISMAL PROCESS	1248	Any process that stops, prevents, or reduces the frequency, rate or extent of an organismal process, the processes pertinent to the function of an organism above the cellular level; includes the integrated processes of tissues and organs. [GOC:ai]	25	0.02	3.01E-12	6.42E-10
GOBP	REGULATION OF MOLECULAR FUNCTION	1984	Any process that modulates the frequency, rate or extent of a molecular function, an elemental biological activity occurring at the molecular level, such as catalysis or binding. [GOC:isa_complete]	31	0.0156	3.39E-12	7.09E-10
GOMF	PROTEIN CONTAINING COMPLEX BINDING	1777	Binding to a macromolecular complex. [GOC:jl]	29	0.0163	6.69E-12	1.37E-09
GOBP	ACUTE INFLAMMATORY RESPONSE	108	Inflammation which comprises a rapid, short-lived, relatively uniform response to acute injury or antigenic challenge and is characterized by accumulations of fluid, plasma proteins, and granulocytic leukocytes. An acute inflammatory response occurs within a matter of minutes or hours, and either resolves within a few days or becomes a chronic inflammatory response. [GO_REF:0000022, GOC:add, ISBN…	10	0.0926	7.15E-12	1.44E-09
GOBP	NEGATIVE REGULATION OF RESPONSE TO STIMULUS	1789	Any process that stops, prevents, or reduces the frequency, rate or extent of a response to a stimulus. Response to stimulus is a change in state or activity of a cell or an organism (in terms of movement, secretion, enzyme production, gene expression, etc.) as a result of a stimulus. [GOC:jid]	29	0.0162	7.86E-12	1.54E-09
GOBP	REGULATION OF IMMUNE RESPONSE	981	Any process that modulates the frequency, rate or extent of the immune response, the immunological reaction of an organism to an immunogenic stimulus. [GOC:ai]	22	0.0224	7.98E-12	1.54E-09
GOCC	MEMBRANE ATTACK COMPLEX	7	A protein complex produced by sequentially activated components of the complement cascade inserted into a target cell membrane and forming a pore leading to cell lysis via ion and water flow. [GOC:add, ISBN:0198547684, ISBN:068340007X, ISBN:0781735149]	5	0.7143	1.13E-11	2.15E-09
GOMF	ENZYME INHIBITOR ACTIVITY	395	Binds to and stops, prevents or reduces the activity of an enzyme. [GOC:ai, GOC:ebc]	15	0.038	1.57E-11	2.94E-09
GOBP	ANTIMICROBIAL HUMORAL RESPONSE	161	An immune response against microbes mediated through a body fluid. Examples of this process are seen in the antimicrobial humoral response of Drosophila melanogaster and Mus musculus. [GOC:go_curators, GOC:mtg_sensu]	11	0.0683	1.75E-11	3.16E-09
GOBP	LOCOMOTION	1355	Self-propelled movement of a cell or organism from one location to another. [GOC:dgh]	25	0.0185	1.75E-11	3.16E-09
GOBP	REGULATION OF RESPONSE TO EXTERNAL STIMULUS	1130	Any process that modulates the frequency, rate or extent of a response to an external stimulus. [GOC:mah]	23	0.0204	1.78E-11	3.16E-09
GOBP	BIOLOGICAL PROCESS INVOLVED IN INTERACTION WITH SYMBIONT	121	An interaction between two organisms living together in more or less intimate association. The term symbiont is used for the smaller (macro) of the two members of a symbiosis; the various forms of symbiosis include parasitism, commensalism and mutualism. [GOC:cc]	10	0.0826	2.25E-11	3.91E-09
GOMF	SULFUR COMPOUND BINDING	273	Binding to a sulfur compound. [GOC:pr, GOC:TermGenie]	13	0.0476	2.31E-11	3.95E-09
GOBP	COMPLEMENT ACTIVATION ALTERNATIVE PATHWAY	18	Any process involved in the activation of any of the steps of the alternative pathway of the complement cascade which allows for the direct killing of microbes and the regulation of other immune processes. [GOC:add, ISBN:0781735149]	6	0.3333	3.36E-11	5.66E-09
GOBP	ZYMOGEN ACTIVATION	59	The proteolytic processing of an inactive enzyme to an active form. [GOC:hjd]	8	0.1356	4.16E-11	6.91E-09
GOBP	CELL KILLING	233	Any process in an organism that results in the killing of its own cells or those of another organism, including in some cases the death of the other organism. Killing here refers to the induction of death in one cell by another cell, not cell-autonomous death due to internal or other environmental conditions. [GOC:add]	12	0.0515	5.62E-11	9.05E-09
GOMF	PEPTIDASE REGULATOR ACTIVITY	233	Binds to and modulates the activity of a peptidase, any enzyme that catalyzes the hydrolysis peptide bonds. [GOC:dph, GOC:tb]	12	0.0515	5.62E-11	9.05E-09
GOBP	DISRUPTION OF ANATOMICAL STRUCTURE IN ANOTHER ORGANISM	94	The disruption of an anatomical structure of another organism, leading to damage or temporary subversion of that structure. [GOC:pg]	9	0.0957	6.09E-11	9.65E-09
GOMF	ENZYME REGULATOR ACTIVITY	1320	Binds to and modulates the activity of an enzyme. [GOC:dph, GOC:mah, GOC:tb]	24	0.0182	6.27E-11	9.79E-09
GOCC	CELL SURFACE	907	The external part of the cell wall and/or plasma membrane. [GOC:jl, GOC:mtg_sensu, GOC:sm]	20	0.0221	1.03E-10	1.59E-08
GOBP	CELL MOTILITY	1863	Any process involved in the controlled self-propelled movement of a cell that results in translocation of the cell from one place to another. [GOC:dgh, GOC:dph, GOC:isa_complete, GOC:mlg]	28	0.015	1.08E-10	1.64E-08
GOBP	PROTEOLYSIS	1631	The hydrolysis of proteins into smaller polypeptides and/or amino acids by cleavage of their peptide bonds. [GOC:bf, GOC:mah]	26	0.0159	1.58E-10	2.36E-08
GOBP	RESPONSE TO BACTERIUM	745	Any process that results in a change in state or activity of a cell or an organism (in terms of movement, secretion, enzyme production, gene expression, etc.) as a result of a stimulus from a bacterium. [GOC:hb]	18	0.0242	2.24E-10	3.29E-08
GOBP	REGULATION OF CELL POPULATION PROLIFERATION	1799	Any process that modulates the frequency, rate or extent of cell proliferation. [GOC:jl]	27	0.015	2.53E-10	3.67E-08
GOBP	ACUTE PHASE RESPONSE	47	An acute inflammatory response that involves non-antibody proteins whose concentrations in the plasma increase in response to infection or injury of homeothermic animals. [ISBN:0198506732]	7	0.1489	3.59E-10	5.14E-08
GOMF	COMPLEMENT BINDING	26	Binding to a component or product of the complement cascade. [GOC:add, ISBN:0781735149]	6	0.2308	4.07E-10	5.75E-08
GOMF	MOLECULAR FUNCTION INHIBITOR ACTIVITY	517	A molecular function regulator that inhibits or decreases the activity of its target via non-covalent binding that does not result in covalent modification to the target. [GOC:curators]	15	0.029	6.57E-10	9.15E-08
GOBP	PROTEIN PROCESSING	245	Any protein maturation process achieved by the cleavage of a peptide bond or bonds within a protein. Protein maturation is the process leading to the attainment of the full functional capacity of a protein. [GOC:curators, GOC:jl, GOC:jsg]	11	0.0449	1.55E-09	2.13E-07
GOMF	ENDOPEPTIDASE REGULATOR ACTIVITY	187	Binds to and modulates the activity of a peptidase, any enzyme that hydrolyzes nonterminal peptide bonds in polypeptides. [GOC:dph, GOC:tb]	10	0.0535	1.64E-09	2.23E-07
GOBP	LEUKOCYTE MIGRATION	399	The movement of a leukocyte within or between different tissues and organs of the body. [GOC:add, ISBN:0781735149, PMID:14680625, PMID:14708592, PMID:7507411, PMID:8600538]	13	0.0326	2.39E-09	3.21E-07
GOBP	CYTOKINE PRODUCTION	888	The appearance of a cytokine due to biosynthesis or secretion following a cellular stimulus, resulting in an increase in its intracellular or extracellular levels. [GOC:add, ISBN:0781735149]	18	0.0203	3.54E-09	4.69E-07
GOBP	DEFENSE RESPONSE TO BACTERIUM	338	Reactions triggered in response to the presence of a bacterium that act to protect the cell or organism. [GOC:jl]	12	0.0355	3.88E-09	5.08E-07
GOBP	REGULATION OF CATALYTIC ACTIVITY	1373	Any process that modulates the activity of an enzyme. [GOC:ai, GOC:ebc, GOC:vw]	22	0.016	4.33E-09	5.58E-07
GOBP	NEGATIVE REGULATION OF RESPONSE TO EXTERNAL STIMULUS	433	Any process that stops, prevents, or reduces the frequency, rate or extent of a response to an external stimulus. [GOC:mah]	13	0.03	6.35E-09	8.09E-07
GOBP	RESPONSE TO OXYGEN CONTAINING COMPOUND	1678	Any process that results in a change in state or activity of a cell or an organism (in terms of movement, secretion, enzyme production, gene expression, etc.) as a result of an oxygen-containing compound stimulus. [GOC:pr, GOC:TermGenie]	24	0.0143	7.20E-09	9.07E-07
GOBP	REGULATION OF LOCOMOTION	1170	Any process that modulates the frequency, rate or extent of locomotion of a cell or organism. [GOC:ems]	20	0.0171	8.02E-09	9.98E-07
GOBP	SMALL MOLECULE METABOLIC PROCESS	1836	The chemical reactions and pathways involving small molecules, any low molecular weight, monomeric, non-encoded molecule. [GOC:curators, GOC:pde, GOC:vw]	25	0.0136	8.92E-09	1.10E-06
GOBP	REGULATION OF PROGRAMMED CELL DEATH	1566	Any process that modulates the frequency, rate or extent of programmed cell death, cell death resulting from activation of endogenous cellular processes. [GOC:jl]	23	0.0147	9.43E-09	1.15E-06
GOBP	POSITIVE REGULATION OF LOCOMOTION	637	Any process that activates or increases the frequency, rate or extent of locomotion of a cell or organism. [GOC:go_curators]	15	0.0235	1.09E-08	1.30E-06
GOBP	REGULATION OF RESPONSE TO STRESS	1448	Any process that modulates the frequency, rate or extent of a response to stress. Response to stress is a change in state or activity of a cell or an organism (in terms of movement, secretion, enzyme production, gene expression, etc.) as a result of a disturbance in organismal or cellular homeostasis, usually, but not necessarily, exogenous (e.g. temperature, humidity, ionizing radiation). [GOC:d…	22	0.0152	1.12E-08	1.33E-06
GOMF	ANTIGEN BINDING	172	Binding to an antigen, any substance which is capable of inducing a specific immune response and of reacting with the products of that response, the specific antibody or specifically sensitized T-lymphocytes, or both. Binding may counteract the biological activity of the antigen. Antigen binding by an MHC protein complex allows the antigen to be displayed to a T cell or NK cell. [GOC:jl, ISBN:019…	9	0.0523	1.33E-08	1.56E-06
GOBP	POSITIVE REGULATION OF PROTEIN METABOLIC PROCESS	1237	Any process that activates or increases the frequency, rate or extent of the chemical reactions and pathways involving a protein. [GOC:ai]	20	0.0162	2.01E-08	2.33E-06
GOBP	BIOLOGICAL PROCESS INVOLVED IN SYMBIOTIC INTERACTION	314	A process carried out by gene products in an organism that enable the organism to engage in a symbiotic relationship, a more or less intimate association, with another organism. The various forms of symbiosis include parasitism, in which the association is disadvantageous or destructive to one of the organisms; mutualism, in which the association is advantageous, or often necessary to one or both…	11	0.035	2.03E-08	2.33E-06
GOBP	REGULATION OF CELL MORPHOGENESIS	246	Any process that modulates the frequency, rate or extent of cell morphogenesis. Cell morphogenesis is the developmental process in which the shape of a cell is generated and organized. [GOC:isa_complete]	10	0.0407	2.26E-08	2.57E-06
GOCC	PORE COMPLEX	26	A protein complex providing a discrete opening in a membrane that allows the passage of gases and/or liquids. [ISBN:0198506732]	5	0.1923	3.36E-08	3.78E-06
GOBP	APOPTOTIC PROCESS	1972	A programmed cell death process which begins when a cell receives an internal (e.g. DNA damage) or external signal (e.g. an extracellular death ligand), and proceeds through a series of biochemical events (signaling pathway phase) which trigger an execution phase. The execution phase is the last step of an apoptotic process, and is typically characterized by rounding-up of the cell, retraction of…	25	0.0127	3.59E-08	4.00E-06
GOBP	POSITIVE REGULATION OF MOLECULAR FUNCTION	1165	Any process that activates or increases the rate or extent of a molecular function, an elemental biological activity occurring at the molecular level, such as catalysis or binding. [GO:jl]	19	0.0163	4.09E-08	4.48E-06
GOBP	PLASMINOGEN ACTIVATION	27	The process in which inactive plasminogen is processed to active plasmin. This process includes cleavage at an internal Arg-Val site to form an N-terminal A-chain and C-terminal B-chain held together by a disulfide bond, and can include further proteolytic cleavage events to remove the preactivation peptide. [PMID:9548733]	5	0.1852	4.11E-08	4.48E-06
GOBP	POSITIVE REGULATION OF MULTICELLULAR ORGANISMAL PROCESS	1701	Any process that activates or increases the frequency, rate or extent of an organismal process, any of the processes pertinent to the function of an organism above the cellular level; includes the integrated processes of tissues and organs. [GOC:ai]	23	0.0135	4.28E-08	4.61E-06
GOCC	NUCLEAR ENVELOPE LUMEN	11	The region between the two lipid bilayers of the nuclear envelope; 20-40 nm wide. [GOC:ai]	4	0.3636	5.05E-08	5.39E-06
GOBP	POSITIVE REGULATION OF COAGULATION	30	Any process that activates or increases the frequency, rate or extent of coagulation. [GOC:ai]	5	0.1667	7.20E-08	7.60E-06
GOMF	SERINE TYPE ENDOPEPTIDASE INHIBITOR ACTIVITY	100	Binds to and stops, prevents or reduces the activity of a serine-type endopeptidase. [GOC:ai]	7	0.07	7.80E-08	8.15E-06
