# Supplementary material for: Integrated proteomics and single-cell transcriptomics reveal potential therapeutic targets in Wilson’s disease patients
Source: Front Immunol. 2025 Oct 1;16:1635137. doi: 10.3389/fimmu.2025.1635137 (PMC12521215; doi:10.3389/fimmu.2025.1635137)
Supplement: Supplementary file 4 [file Table4.xlsx]

## Sheet: DZ_GX_NX_MIX_diff
	DZ_DMK64	DZ_GZS56	DZ_KL35	DZ_LM44	DZ_MSC54	DZ_SJ70	DZ_SK42	DZ_WJY50	DZ_YHM51	DZ_YYH58	GX_HDD11	GX_LC5	GX_TZJ8	GX_WHT2	GX_WHY3	GX_WYH7	GX_YCD1	GX_ZC6	NX_LCZ7	NX_LHL1	NX_WL9	NX_WYC6	GX_PQ4	GX_YGQ10	NX_FYZ4	NX_HJ10	NX_HLY8	NX_WSS5	NX_WSZ2	NX_WX3	FC_DZ_GX	pvalue_DZ_GX	sig_DZ_GX	FC_DZ_NX	pvalue_DZ_NX	sig_DZ_NX	FC_DZ_MIX	pvalue_DZ_NMIX	sig_DZ_MIX	gene_name
O15204	0.409	0.366	0.491	0	0.361	0.497	0.476	0.088	1.129	0.441	1.034	1.266	1.307	1.139	1.06	1.184	1.578	2.086	1.616	1.185	1.099	0.59	0.49	1.724	1.427	1.964	1.291	1.277	1.407	1.762	3.12764	4.60E-05	up	2.63621	0.0359296	up	3.32961	0.000181513	up	ADAMDEC1
B1B0D4	0.552	0.613	0.369	0.655	0.635	0.476	0.737	0.54	0.495	0.692	0.669	1.604	1.081	2.849	1.084	1.765	2.786	2.835	0.904	0.757	0.699	0.662	0.886	1.065	0.801	0.611	0.766	0.69	0.742	1.183	3.18204	0.0049667	up	1.31072	0.0318716	up	1.46253	0.00554881	up	ADAMTSL2
H0YJU2	1.672	3.413	1.972	1.662	1.748	1.223	1.767	2.013	1.852	1.906	2.038	0.59	0.955	0.673	0.583	1.01	0.491	0.394	0.932	1.704	0.838	0.736	1.362	0.917	0.857	0.733	1.024	0.746	0.746	1.078	0.437773	0.00076378	down	0.547379	0.0176909	down	0.485165	0.00027462	down	AHSA1
P15144	1.088	0.864	0.972	0.92	0.884	0.778	0.855	0.926	0.848	0.772	1.209	0.765	1.22	0.772	1.114	1.297	1.598	1.917	1.45	1.194	0.96	1.248	0.901	1.203	0.998	1.533	1.372	0.917	1.081	1.452	1.38823	0.0401996	up	1.36185	0.0440267	up	1.32719	0.0121066	up	ANPEP
P09525	1.336	1.732	1.032	1.999	1.311	1.454	1.379	1.449	1.359	1.701	1.279	1.09	0.823	0.706	1.641	1.179	1.006	0.584	0.982	1.295	0.823	1.108	1.409	1.721	0.836	0.753	0.98	1.36	1.214	0.787	0.703972	0.0108261	down	0.713124	0.012996	down	0.767693	0.0401347	down	ANXA4
P02743	2.54	2.029	2.059	1.155	1.176	2.379	2.387	2.479	1.8	1.72	1.072	0.928	0.525	0.669	0.929	0.927	0.379	0.21	0.669	1.448	1.306	1.491	1.083	1.019	0.596	0.435	1.212	1.121	1.352	0.954	0.357369	9.32E-06	down	0.622845	0.0188	down	0.492547	0.000115789	down	APCS
O14983	2.815	1.898	1.048	1.334	1.858	1.673	2.138	1.539	1.245	1.349	1.376	1.115	0.935	1.094	0.832	1.175	0.394	0.177	0.84	1.223	1.294	1.494	1.453	1.689	1.453	0.042	1.14	1.189	1.108	0.83	0.525093	0.00205215	down	0.717731	0.048144	down	0.658697	0.0309698	down	ATP2A1
Q10588	0.797	0.67	0.612	0.906	1.065	0.656	0.538	0.702	0.292	0.448	1.261	1.209	1.589	0.636	1.604	0.959	2.132	2.375	1.067	1.097	0.866	0.805	1.494	1.382	1.281	1.386	1.114	1.228	0.8	0.971	2.19956	0.00529411	up	1.43397	0.018897	up	1.80526	0.000174147	up	BST1
P04003	1.558	1.423	1.452	1.248	1.593	1.585	1.688	1.653	1.695	1.565	1.391	1.199	1.293	0.721	1.182	1.313	0.458	0.342	0.942	1.357	1.18	1.152	1.327	1.312	1.136	0.609	1.653	1.072	1.165	1.022	0.638664	0.00627774	down	0.748868	0.0111455	down	0.751617	0.00791975	down	C4BPA
P20851	1.675	1.732	1.667	1.476	1.686	1.652	1.838	1.862	1.763	1.726	1.489	1.113	1.299	0.804	1.009	1.138	0.466	0.281	0.914	1.312	1.287	1.246	1.084	1.127	0.984	0.53	1.237	0.995	1.065	1.018	0.556231	0.00103936	down	0.696697	0.00712534	down	0.588511	6.10E-06	down	C4BPB
P16070	1.118	0.848	0.681	0.717	0.807	0.709	0.785	1.038	0.706	0.758	1.261	0.979	1.124	0.809	0.98	1.313	1.703	1.787	1.225	1.143	1.101	1.375	0.674	1.286	1.611	1.758	1.032	1.242	1.113	1.296	1.52382	0.0101574	up	1.4828	0.00139602	up	1.53239	0.00758875	up	CD44
Q9NPY3	0.979	0.82	0.638	1.054	0.728	0.899	0.95	0.522	0.877	1.055	1.306	0.878	0.848	1.167	1.089	1.013	1.278	1.69	1.266	1.318	1.03	1.071	0.965	0.977	1.759	2.07	1.066	0.837	1.464	1.562	1.35957	0.0181917	up	1.37438	0.00964679	up	1.56947	0.0175102	up	CD93
Q9BYE9	0.328	0.234	0.6	0.296	0.289	0.361	0.295	0.396	0.316	0.306	0.409	2.715	0.904	0.929	2.586	0.634	2.259	4.809	0.762	0.505	0.933	0.838	0.843	1.025	0.417	0.775	0.519	0.512	0.905	1.371	5.57037	0.0206984	up	2.22011	0.014598	up	2.32644	0.00434932	up	CDHR2
Q8WUJ3	1.589	1.755	1.473	1.357	1.926	1.218	1.777	1.508	1.859	1.463	1.164	1.051	0.987	0.781	1.121	1.075	0.867	0.411	0.995	1.413	1.063	1.415	1.221	1.029	1.117	0.979	1.314	0.908	0.927	1.007	0.585322	3.76E-05	down	0.767033	0.0337132	down	0.667347	2.40E-05	down	CEMIP
Q03591	1.768	0.925	1.816	1.745	1.515	1.733	1.932	1.466	2.078	2.158	1.486	0.888	0.992	0.81	1.318	1.318	0.548	0.242	0.828	1.329	1.274	0.926	0.692	1.627	1.177	0.523	0.733	1.169	1.261	1.089	0.554534	0.00113196	down	0.63565	0.00574676	down	0.603335	0.00113737	down	CFHR1
Q96KN2	1.792	1.918	1.537	1.765	1.178	1.278	2.578	1.678	2.156	1.409	1.52	1.611	1.598	0.949	0.648	0.605	0.543	0.3	0.749	1.335	1.078	0.886	1.113	0.652	0.564	0.816	1.509	0.445	1.368	1.66	0.562063	0.00576327	down	0.585343	0.00333794	down	0.587585	0.00428216	down	CNDP1
Q8IWV2	1.501	2.03	1.418	1.591	1.61	2.241	1.503	1.476	1.729	1.558	1.204	1.097	0.697	0.76	1.058	1.438	0.386	0.154	1.165	1.012	1.181	1.2	1.59	1.483	1.197	0.792	0.905	1.372	1.259	0.976	0.509846	0.000653851	down	0.684097	0.000128212	down	0.718467	0.00288917	down	CNTN4
P12111	0.594	0.476	0.42	0.609	0.546	0.478	0.549	0.509	0.472	0.555	1.49	1.041	1.147	1.486	1.459	1.059	1.544	2.684	1.014	0.968	0.853	0.899	0.591	1.286	1.301	1.246	3.14	1.001	0.917	1.288	2.85858	0.00120013	up	1.79243	0.000197763	up	2.58497	0.0186431	up	COL6A3
P00450	2.682	2.481	2.655	1.962	2.607	2.493	2.564	2.451	3.223	2.727	0.455	0.327	0.337	1.511	0.432	0.176	1.081	0.598	0.228	0.223	0.232	0.225	2.411	0.35	0.313	0.29	1.722	0.203	0.213	0.351	0.237812	2.19E-07	down	0.0878313	1.79E-09	down	0.283082	0.000289517	down	CP
P27487	0.94	0.774	0.857	0.661	1.005	0.716	0.651	0.876	0.72	0.652	1.828	0.891	1.722	0.731	0.822	1.551	1.857	1.199	1.344	1.559	1.451	1.343	1.003	1.199	1.23	1.204	1.333	1.115	1.107	1.696	1.68763	0.014003	up	1.81387	2.70E-05	up	1.57396	0.000241099	up	DPP4
P22413	0.358	0.896	0	0.364	0.641	0.795	0	0.667	1.197	0.482	0.756	0.506	1.749	0.883	0.936	0.785	2.008	0.848	2.154	1.488	1.156	1.258	1.088	1.013	1.729	1.637	1.94	1.71	0.809	1.49	1.96088	0.0366604	up	2.8037	0.0130827	up	2.64259	0.000278708	up	ENPP1
P00742	1.687	1.434	1.371	1.388	1.721	1.834	1.925	1.897	1.936	1.663	1.338	1.145	1.097	1.053	0.765	1.451	0.684	0.318	0.83	1.589	1.017	1.187	1.237	0.935	1.22	0.671	1.316	0.814	1.029	0.64	0.582211	0.000645637	down	0.685661	0.0375566	down	0.583027	3.14E-05	down	F10
P03951	1.754	1.204	2.291	2.166	2.508	1.857	3.424	1.833	2.357	1.743	1.182	0.466	0.893	0.831	0.388	1.575	0.848	0.426	0.628	0.957	0.655	1.398	0.685	1.015	0.431	0.855	0.824	0.611	0.824	0.734	0.390843	6.11E-05	down	0.430288	0.00108353	down	0.353586	2.79E-05	down	F11
P00734	1.452	1.919	1.852	1.314	1.753	1.656	1.754	1.832	1.736	1.538	1.214	1.144	1.191	0.871	1.004	1.271	0.193	0.143	1.188	1.445	1.112	1.291	1.239	1.08	1.328	0.697	1.219	1.175	1.074	1.048	0.522953	0.00121848	down	0.749137	0.00242114	down	0.658991	1.35E-05	down	F2
P00740	1.866	2.856	2.789	2.04	2.445	2.762	3.319	2.283	2.472	1.964	0.736	0.605	1.203	1.195	0.583	0.46	0.549	0.246	0.341	0.79	0.371	0.806	0.72	0.954	0.954	0.317	1.158	0.478	0.499	0.475	0.281144	6.14E-08	down	0.232699	1.68E-06	down	0.280035	4.06E-08	down	F9
P23142	0.695	0.767	0.841	1.021	1.094	0.685	0.869	0.892	0.872	0.937	1.104	0.994	0.883	1.033	1.021	1.025	1.584	1.394	1.307	1.303	1.3	1.045	1.043	1.484	1.006	2.034	1.302	1.149	1.239	1.55	1.30261	0.0174631	up	1.42828	0.00338785	up	1.55756	0.0042464	up	FBLN1
Q9Y6R7	0.464	0.702	0.292	0.582	0.692	0.514	0.483	0.785	0.668	0.845	0.696	1.511	0.991	0.841	1.925	0.951	1.826	2.733	1.029	0.835	1.167	0.977	1.94	1.265	0.931	1.516	0.943	1.085	1.382	0.871	2.37971	0.0116896	up	1.66252	0.00262139	up	2.0601	0.00119409	up	FCGBP
Q9BTY2	1.119	1.134	1.127	0.431	0.746	0.851	1.096	0.747	0.999	0.308	1.787	1.589	1.251	0.955	0.85	1.46	1.776	0.998	1.662	1.528	1.512	1.203	1.425	0.903	1.177	0.686	1.749	0.98	1.275	1.325	1.5579	0.0113139	up	1.72499	0.00142666	up	1.39051	0.0433502	up	FUCA2
A0A6Q8PHH9	1.658	3.481	1.611	1.404	1.141	1.892	1.702	1.557	1.375	1.747	1.666	0	1.698	1.097	0	0	0	0.136	0	1.068	0.783	0.573	1.497	0.978	0	0	0.608	0.588	0.607	0.795	0.327086	0.00401447	down	0.344945	0.00527348	down	0.360955	0.00068448	down	GARS1
P48507	1.847	1.546	1.797	0.992	1.832	2.262	1.413	1.571	1.277	1.314	1.538	1.028	0.833	1.006	0.675	0.858	0	0	1.213	1.186	1.096	1.349	1.134	1.304	1.617	0.863	1.07	0.928	1.094	0.746	0.468267	0.00219349	down	0.76399	0.0121345	down	0.690493	0.00480061	down	GCLM
O94923	2.585	2.685	1.803	0.887	0.903	0.815	3.18	1.945	2.731	0.834	1.068	1.703	0.697	0.364	0.73	0.765	0.975	1.047	0.511	0.92	0.84	0.385	1.546	0.542	1.771	0.465	0.736	0.61	0	0	0.500122	0.0143864	down	0.361498	0.00344051	down	0.385861	0.00797597	down	GLCE
P00390	0.038	0.097	0.19	0.034	0.038	0.174	0.21	0.257	0.188	0.049	0.243	1.645	3.203	3.621	1.44	1.173	1.716	2.841	1.431	0.215	1.179	1.456	1.029	0.141	1.929	1.841	1.123	0.673	0.213	1.099	15.5706	0.00241191	up	8.39412	0.0475734	up	7.8902	0.00698567	up	GSR
Q14520	1.402	1.76	1.428	1.621	1.544	1.322	1.83	1.365	1.701	1.525	1.294	1.303	1.227	0.921	1.542	1.335	0.614	0.341	1.052	1.161	0.952	1.16	1.186	1.034	0.954	0.838	1.382	0.964	1.072	1.144	0.691783	0.0132874	down	0.697671	9.65E-05	down	0.691541	2.57E-05	down	HABP2
P07686	0.855	0.564	0.19	0.917	0.891	0.15	0.477	0.561	0.576	0.163	1.391	1.594	1.824	3.075	1.269	1.106	0.73	1.151	1.164	0.835	1.658	1.099	1.099	0.632	1.585	2.535	1.194	0.508	1.22	1.96	2.83963	0.00520371	up	2.22493	0.0210338	up	2.51053	0.0112531	up	HEXB
Q16270	0.675	0.582	0.213	0.178	0.384	0.826	0.642	0.533	0.493	0.503	0.651	1.497	0.43	4.759	1.246	0.661	3.15	2.443	0.903	0.687	0.688	0.688	0.889	0.81	1.406	0.998	0.548	0.618	0.718	0.61	3.68786	0.0387988	up	1.47445	0.0162003	up	1.63974	0.0177624	up	IGFBP7
P01854	1.183	1.809	1.348	1.34	1.515	1.732	1.335	1.968	1.678	1.92	1.941	0.944	1.605	0.644	1.418	1.086	0.446	0.312	0.746	1.185	0.912	1.066	1.136	1.552	0.684	1.163	0.992	0.978	1.469	1.042	0.663065	0.0379834	down	0.617418	0.00145209	down	0.712029	0.00343832	down	IGHE
P80748	1.091	1.342	1.988	1.175	2.315	1.145	1.405	1.521	1.575	1.302	1.356	1.186	1.501	0.641	1.265	1.441	0.691	0.748	1.016	0.998	0.919	1.365	1.285	1.104	0.888	0.663	1.409	1.068	1.052	1.026	0.742732	0.045653	down	0.723131	0.0251647	down	0.714634	0.0117492	down	IGLV3-21
O95998	0.67	0.719	0.436	0.478	0.618	0.505	0.578	0.615	0.486	0.579	0.612	1.398	0.955	1.032	1.408	0.962	4.063	1.699	1.178	0.958	0.878	0.667	1.135	2.221	1.679	1.082	0.789	1.104	1.105	0.758	2.66736	0.0426614	up	1.61902	0.0399493	up	2.17123	0.00598403	up	IL18BP
Q92835	2.239	1.917	1.655	1.524	2.499	1.575	1.551	1.814	1.269	1.667	1.577	0.783	0.726	0.933	0.437	1.274	1.147	0.428	0.733	1.51	0.855	0.866	1.222	1.304	0.639	1.103	0.979	0.831	0.682	0.951	0.515599	0.000333644	down	0.559571	0.01061	down	0.544255	4.16E-05	down	INPP5D
P23229	1.815	1.581	1.492	1.602	1.399	1.47	1.607	1.552	1.696	0.743	0.832	0.886	0.961	1.218	0.701	0.865	1.262	0.987	0.703	1.165	1.129	0.803	1.709	0.907	1.048	1.031	1.252	0.981	0.904	1.025	0.644514	0.00027307	down	0.635154	0.00766661	down	0.740205	0.00939745	down	ITGA6
P19827	1.372	1.963	1.596	1.576	1.74	1.539	1.662	1.563	1.814	1.712	1.299	1.103	1.312	1.039	1.129	1.24	0.477	0.274	0.864	0.932	1.094	1.29	1.368	1.073	0.865	0.663	1.352	1.102	1.075	1.212	0.595105	0.00143454	down	0.631916	0.00258302	down	0.658372	9.49E-05	down	ITIH1
P04180	1.389	2.081	1.565	1.695	1.675	1.644	1.833	1.708	1.621	1.362	1.399	0.972	1.013	0.863	1.003	1.864	0.154	0.069	0.655	1.392	1.139	1.281	1.698	1.331	0.895	0.559	1.302	1.431	1.317	1.115	0.553385	0.00908285	down	0.673837	0.0364642	down	0.72769	0.00817046	down	LCAT
Q12907	0.648	0.671	0.756	0.809	0.468	0.766	0.841	0.599	0.866	0.708	0.882	1.149	0.762	2.251	1.174	1.253	1.604	1.934	1.569	1.161	1.444	1.063	0.9	1.274	1.944	0.813	0.706	0.884	1.317	1.213	1.92951	0.0079876	up	1.83574	0.0109142	up	1.58634	0.0212139	up	LMAN2
Q9Y5Y7	0.6	0.628	0.581	0.519	0.718	0.69	0.454	0.717	0.333	0.537	1.095	0.717	0.568	1.147	1.143	1.167	3.137	3.414	0.858	0.819	0.803	0.645	1.002	0.546	1.511	1.466	0.801	0.811	0.678	1.395	2.68046	0.0401039	up	1.35235	0.0114232	up	1.77644	0.0122166	up	LYVE1
P17050	1.15	1.878	2.028	1.233	1.652	1.643	1.861	1.559	2.272	1.472	1.172	1.337	1.335	0.753	1.213	1.098	0.313	0.515	0.943	0.94	1.182	1.469	1.393	1.018	1.108	0.574	1.215	0.972	0.867	1.095	0.577382	0.00125347	down	0.676797	0.0120804	down	0.615148	0.000291777	down	NAGA
Q99784	0.542	0.965	0.799	1.055	0.88	0.918	0.668	0.765	0.382	0.951	0.714	1.2	1.119	1.46	1.403	1.297	0.879	2.142	1.657	1.432	1.179	1.022	1.151	0.694	1.324	1.484	1.332	1.214	0.864	1.349	1.61104	0.0161563	up	1.66877	0.0227643	up	1.48454	0.00547041	up	OLFM1
P02763	1.747	1.921	1.986	1.094	1.787	1.874	1.848	1.461	1.466	1.327	0.821	0.839	0.754	1.138	1.023	1.157	0.954	0.812	0.888	1.111	0.957	0.934	1.015	0.989	1.854	0.647	1.047	0.996	0.912	0.778	0.567652	1.17E-05	down	0.589001	3.30E-05	down	0.623675	0.00158817	down	ORM1
P19652	1.472	2.554	3.02	1.339	1.787	1.874	1.029	2.009	1.182	1.689	0.969	0.913	0.764	1.205	1.043	1.628	0.493	0.54	0.981	1.28	0.47	0.548	1.634	0.903	1.211	0.574	1.123	1.136	0.825	0.883	0.525968	0.0024511	down	0.456558	0.00567028	down	0.577068	0.00451086	down	ORM2
Q9ULC6	2.224	1.722	1.793	1.279	1.971	1.257	1.445	2.019	1.919	1.498	1.205	0.8	0.749	0.958	0.922	0.972	0.585	0.751	1.287	1.045	1.018	1.288	0.832	0.781	0.8	1.314	1.018	1.191	0.888	0.738	0.506656	6.56E-06	down	0.677001	0.001092	down	0.551906	2.28E-05	down	PADI1
O15067	1.597	1.49	1.821	1.025	2.087	1.402	1.756	1.787	1.874	1.484	1.226	1.444	1.243	1.351	1.364	1.348	0.156	0.179	1.295	0.772	1.21	1.305	0.906	1.229	0.953	0.697	1.066	1.406	0.797	1.129	0.636449	0.0190151	down	0.701771	0.0190028	down	0.626646	0.000172603	down	PFAS
C9JMK5	0.644	0.634	0.637	0.682	0.644	0.608	0.581	0.67	0.585	0.438	0.879	0.835	0.783	3.581	1.262	1.131	2.56	2.072	1.057	1	0.759	0.96	0.965	1.233	1.434	0.645	1.136	0.768	1.033	0.913	2.67496	0.0240743	up	1.54173	0.0100607	up	1.65911	0.00246767	up	PIK3IP1
H0YIJ6	0.987	2.466	1.271	1.424	2.027	0.934	2.153	1.096	2.849	1.824	0.976	1.025	1.586	0.843	1.188	1.817	0.166	0.136	1.097	1.037	0.965	1.355	0.889	0.96	0.889	1.21	1.51	0.869	1.056	1.097	0.567862	0.0253049	down	0.653808	0.0239427	down	0.622394	0.0145721	down	PIP4K2C
O43660	1.904	1.944	1.407	1.986	1.109	1.183	2.911	1.658	2.145	1.175	1.418	1.792	1.402	1.141	0.638	0.477	0.744	0.255	0.758	1.624	1.219	0.918	1.206	0.703	0.68	0.571	1.162	0.592	1.001	1.442	0.564444	0.0101023	down	0.648462	0.0449375	down	0.527853	0.00146544	down	PLRG1
O43157	1.054	0.578	0.868	0.774	0.677	0.236	1.032	0.996	0.487	0.876	1.445	0.955	1.07	0.502	1.611	0.775	1.253	1.866	1.439	1.488	1.046	0.999	1.004	0.821	1.447	2.643	1.18	0.848	1.251	1.653	1.56324	0.0373577	up	1.64027	0.0203832	up	1.78923	0.026002	up	PLXNB1
P30044	1.365	1.911	1.5	1.406	1.934	1.613	1.582	1.55	1.61	1.644	1.488	1.188	1.246	0.842	1.066	1.24	0.373	0.209	0.95	1.249	1.276	1.418	1.429	1.202	0.791	0.654	1.238	1.288	1.194	1.058	0.593546	0.00396425	down	0.759075	0.0177525	down	0.686783	0.000569958	down	PRDX5
Q99969	2.06	2.31	0.975	1.191	1.508	1.869	2.19	2.173	2.218	1.305	0.782	1.044	1.429	0	1.585	1.656	0	0.189	0.714	0.672	0.822	0.94	1.228	1.243	1.863	0.541	1.031	0.804	0.675	0.913	0.469479	0.00720259	down	0.44216	9.02E-05	down	0.582757	0.00316229	down	RARRES2
Q5VY30	1.841	1.838	1.656	1.623	1.184	1.734	2.741	1.634	1.683	1.533	1.436	1.151	1.245	0.806	0.838	1.606	0.292	0.249	1.189	1.688	1.11	1.177	1.158	0.641	0.959	0.388	1.533	0.684	1.185	1.05	0.545529	0.00279425	down	0.739108	0.0360607	down	0.54374	0.00043793	down	RBP4
A0A2R8Y5S7	0	0.686	0.294	0	0.663	0	0	0.407	0	0.537	0	1.003	1.875	2.98	0.504	1.323	1.85	0.797	0.888	2.152	0.868	1.961	0.561	0.686	0.624	0.754	1.301	0.848	1.358	0.992	4.99227	0.0166145	up	5.67163	0.034087	up	3.44221	0.000463977	up	RDX
P06702	1.627	1.619	1.442	1.443	1.405	1.608	1.389	1.715	1.426	1.702	1.339	1.096	1.139	0.638	1.3	1.344	0.767	0.537	0.994	1.411	1.072	1.201	1.172	1.214	0.992	0.556	1.176	1.293	1.236	0.912	0.663371	0.00238112	down	0.760601	0.0188569	down	0.695158	0.000587462	down	S100A9
Q9NPR2	0.709	0.583	0.994	0.795	0.502	1.235	0.417	0.912	0.397	0.739	1.016	0.804	0.865	1.085	1.903	1.231	2.378	1.479	1.156	1.292	1.498	1.057	1.177	1.235	1.409	1.252	0.515	1.589	0.981	1.695	1.84694	0.0160318	up	1.71736	0.0035208	up	1.6911	0.00685852	up	SEMA4B
P05546	1.358	2.049	1.84	1.519	1.744	1.765	2.082	1.57	2.008	1.866	1.276	0.896	1.255	0.495	1.403	1.18	0.269	0.165	0.88	1.575	1.081	0.992	1.278	1.403	1.136	0.496	1.331	1.018	1.028	1.097	0.487262	0.000787011	down	0.635919	0.0151551	down	0.61703	8.92E-05	down	SERPIND1
F5GY03	1.337	1.818	1.797	1.764	1.434	1.372	0.968	1.687	1.807	1.809	0.813	0.677	1.695	0.885	0.683	0.991	0.513	0.77	1.059	1.211	1.288	1.272	0	2.024	1.135	0.864	0.77	0.346	0.701	1.534	0.55618	0.0005925	down	0.764579	0.00412059	down	0.583645	0.0244131	down	SPARC
P09486	1.171	1.699	1.874	2.418	1.547	1.691	0.901	1.72	1.563	1.66	1.284	0.594	1.774	0.521	0.383	1.195	0.629	0.996	1.082	1.194	1.06	1.045	0.364	2.325	0.702	1.038	0.706	0.331	0.738	1.811	0.567594	0.00500667	down	0.674249	0.00233186	down	0.616766	0.0496387	down	SPARC
P07996	1.507	1.236	1.614	1.897	1.341	1.524	1.222	1.735	2.482	1.466	0.856	0.838	1.184	0.364	0.612	1.105	0.799	1.069	1.186	0.822	1.202	1.464	0.527	2.011	0.841	1.344	0.624	0.241	0.853	1.756	0.532561	0.000159958	down	0.729219	0.0398865	down	0.639431	0.0408265	down	THBS1
G3V489	1.316	1.712	1.206	1.793	1.573	1.562	2.169	1.454	1.553	1.297	1.422	1.265	1.172	0.691	1.211	1.438	0.68	0.186	0.685	1.371	1.072	1.21	1.558	1.536	1.1	0.764	1.197	1.186	0.861	1.118	0.644787	0.0100973	down	0.693636	0.0353179	down	0.745123	0.00914581	down	TNNI1
P02766	1.355	1.616	1.626	1.694	1.727	1.29	1.876	1.604	1.53	1.721	1.093	1.078	1.363	0.821	1.082	1.428	0.867	0.276	1.33	1.357	0.993	1.234	0.906	0.81	1.152	0.683	1.344	1.08	1.022	1.016	0.624104	0.00160986	down	0.765946	0.00962146	down	0.624493	1.23E-05	down	TTR
A0A494C0L6	0.865	0.593	0.374	0.516	0.859	1.363	0.604	0.817	0.621	0.908	1.044	1.668	1.11	0.837	2.07	1.372	1.289	2.142	1.214	0.902	1.304	1.021	2.3	0.772	0.939	1.253	1.042	0.866	1.386	0.981	1.91689	0.00420207	up	1.4764	0.0203397	up	1.58561	0.0455657	up	TYMP
Q9P0L0	0.478	3.194	3.126	0.517	2.648	1.706	3.721	3.133	3.421	1.35	2.623	0.183	0	0.594	0.141	0.293	0	0.233	0.839	0.562	0	0.699	1.538	0.137	0.097	0.517	0	0.574	0.458	0	0.218243	0.00201166	down	0.22538	0.00121995	down	0.178211	0.000637062	down	VAPA
P19320	0.435	0.441	0.372	0.46	0.511	0.351	0.471	0.467	0.409	0.36	0.636	1.341	0.656	1.556	1.834	0.861	3.645	2.485	1.276	0.867	0.946	0.543	1.163	1.092	1.507	1.188	0.945	1.223	1.141	0.924	3.80348	0.0133332	up	2.12298	0.0487169	up	2.68383	4.75E-06	up	VCAM1
P55072	1.896	1.554	1.592	2.109	1.628	2.777	1.772	1.741	1.899	2.253	1.19	0.803	1.181	1.107	0.246	1.774	0.22	0.099	0.951	1.564	0.906	1.47	1.576	0.043	1.026	0.488	1.495	0.238	1.496	1.072	0.430519	0.000791997	down	0.636153	0.0148923	down	0.483456	0.0017994	down	VCP
