# Supplementary material for: Integrated proteomics and single-cell transcriptomics reveal potential therapeutic targets in Wilson’s disease patients
Source: Front Immunol. 2025 Oct 1;16:1635137. doi: 10.3389/fimmu.2025.1635137 (PMC12521215; doi:10.3389/fimmu.2025.1635137)
Supplement: Supplementary file 5 [file Table5.xlsx]

## Sheet: lasso_select
(Intercept)	1.08460452392137
CTSD	0
CYCS	0
ENPP2	0
MERTK	0
ACP2	0
FOLR2	0
FN1	0
NECTIN3	0
TNNT1	0
ISLR	-0.242576
PLXNB2	0
LAMA5	0
STC2	0
GOT2	-0.314388
TGFB1	0.134073300989862
APOE	0
ASL	0
ATP1B1	0
CSF1	0
PDGFRB	0
C7	0
C6	0
CEACAM1	-0.0846686
FAH	0
GOT1	0
COL5A1	0
AGA	0
MRC1	0
MGAT1	-0.0177537
MNDA	0
ECI1	0
NASP	0
ARFIP1	0
MYOM2	0
GPLD1	0
ENPEP	0
EFEMP1	0
APOF	0
HAGH	0.328831446607609
MAP3K21	0
CCDC80	0
GOLM1	0
ATF6B	0
CFHR5	0
CTSZ	0
PAMR1	0
COL15A1	0
FAP	0
FBLN1	0.133335620669127
CRISP3	0
GHR	0
LAMP2	0
PI3	0.0212042168073982
CCN2	0
TNFAIP6	0.0344696341702693
EFTUD2	0
PXDN	0
PRG4	-0.503195
EXTL2	0
